# Supplementary material for: Gene expression signature of estrogen receptor α status in breast cancer
Source: BMC Genomics. 2005 Mar 11;6:37. doi: 10.1186/1471-2164-6-37 (PMC555753; doi:10.1186/1471-2164-6-37)
Supplement: Additional File 1 — Differentially expressed genes between ERα (+) vs. ER α (-) breast carcinomas (Fold change ≥2; p < 0.05). [file 1471-2164-6-37-S1.xls]

## Sheet: Abba et al., 2004
Additional file 1: Differentially expressed genes between ER (+) vs. ER (-) breast carcinomas (Fold change >2; p< 0.05).
SAGEtag	1 ER (-)	2 ER (-)	3 ER (-)	4 ER (-)	5 ER (-)	6 ER (-)	7 ER (-)	8 ER (-)	1 ER (+)	2 ER (+)	3 ER (+)	4 ER (+)	5 ER (+)	6 ER (+)	7 ER (+)	8 ER (+)	9 ER (+)	10 ER (+)	11 ER (+)	12 ER (+)	13 ER (+)	14 ER (+)	15 ER (+)	16 ER (+)	17 ER (+)	18 ER (+)	t-test	df	pvalue	Fold change	Gene Symbol	LocusLink ID	ERE*	Description
					Up-modulated transcripts in ER (+) breast carcinomas.
CTGGCCCTCG	0	0	0	0	0	0	3	0	16	34	25	15	2	1	17	16	0	1	0	9	75	3	53	36	0	44	-3.75522	17.1741	0.00157696	51.4	TFF1	7031	YES	trefoil factor 1 (breast cancer, estrogen-inducible sequence expressed in)
TATGTGTGCT	0	0	0	0	1	0	0	0	0	7	3	9	0	2	3	2	2	7	6	7	1	0	1	1	9	3	-4.57324	17.9599	0.000270029	28	SYTL4	94121	YES	synaptotagmin-like 4 (granuphilin-a)
TTGAAATTAA	0	0	0	1	0	0	0	0	0	1	0	0	2	0	17	17	1	4	0	0	0	0	0	6	8	0	-2.25209	17.2851	0.0378263	24.9	RIMS4	140730		regulating synaptic membrane exocytosis 4
CGGGCAGAAA	0	0	0	1	0	0	0	0	1	4	2	5	1	1	1	0	0	1	1	1	5	0	3	1	0	6	-3.68002	19.4298	0.00159054	14.7	DUSP4	1846		dual specificity phosphatase 4
AGGATGTACA	0	0	0	0	1	0	0	0	0	3	1	5	0	0	1	2	2	1	1	1	1	1	0	2	7	2	-3.48871	19.648	0.0024575	13.3	C1orf34	22996		chromosome 1 open reading frame 34
ACCTTGCTGG	0	0	0	1	0	0	0	0	0	4	3	3	4	0	5	3	0	0	2	0	0	3	0	3	0	0	-3.46723	19.587	0.00258019	13.3	NDN	4692	YES	necdin homolog (mouse)
TATCTTCTGT	0	1	0	2	0	0	0	0	6	1	1	7	0	0	0	0	3	0	1	7	0	15	2	30	0	6	-2.24346	17.7679	0.0384785	11.7	NAT1	9		N-acetyltransferase 1 (arylamine N-acetyltransferase)
AGAATGTACG	0	0	0	0	0	1	0	0	0	0	1	0	0	1	0	4	0	2	1	3	4	2	0	1	2	4	-3.37684	20.6429	0.00299713	11.1	CARD10	29775	YES	caspase recruitment domain family, member 10
TAGAGAGTTT	1	0	0	0	0	0	0	0	1	0	2	1	0	1	1	2	4	2	1	1	0	1	1	3	2	2	-4.16684	22.2443	0.000401435	11.1	SMILE	160418		hypothetical protein FLJ90492
CCTCCCCCTC	0	0	0	0	0	1	0	0	2	1	0	3	0	0	5	1	0	4	5	1	0	1	0	0	0	1	-2.81355	19.869	0.0110913	10.7	ATP6V1B1	525	YES	ATPase, H+ transporting, lysosomal 56/58kDa, V1 subunit B, isoform 1 (Renal tubular acidosis with deafness)
TTGTTTCTAA	1	0	0	0	0	0	0	0	3	1	0	2	0	0	0	0	1	0	0	3	3	2	0	6	0	3	-2.86649	19.9691	0.00987914	10.7	RHBDL4	162494		rhomboid, veinlet-like 4 (Drosophila)
ACTGCCCGCT	0	0	0	1	0	2	0	0	4	2	1	7	1	0	2	9	0	19	0	0	1	2	3	15	0	2	-2.61558	18.3779	0.0175157	10.1	ECM1	1893	YES	extracellular matrix protein 1
GTCTCATTTC	0	0	0	2	3	1	0	3	6	5	10	4	4	2	29	13	6	42	6	11	2	22	12	20	3	8	-4.09763	18.2099	0.000675778	10.1	KIAA0882	23158		KIAA0882 protein
TCTGTGAATT	0	1	0	0	1	0	0	0	2	4	0	10	0	0	5	2	1	7	0	3	2	2	2	0	0	5	-3.33198	19.3277	0.00350349	10	JDP1	56521		J domain containing protein 1
AACCTTCCTC	0	0	0	1	0	0	0	0	2	1	2	1	1	2	2	2	2	0	2	0	1	1	3	0	0	0	-3.81463	22.6855	0.000946867	9.8	CHST11	50515		carbohydrate (chondroitin 4) sulfotransferase 11
AGCAGGTGCC	0	2	0	4	0	0	0	0	1	4	6	15	5	2	3	6	5	11	4	6	6	10	15	17	3	13	-5.27726	22.6394	2.7e-05	9.8	ESR1	2099		estrogen receptor 1
TGTAAAGTTT	0	0	0	0	1	0	0	0	3	0	1	0	0	0	0	2	1	4	0	3	2	1	1	2	1	1	-3.53376	22.059	0.00186652	9.8	HDGFRP3	50810		hepatoma-derived growth factor, related protein 3
AAAGTTTGAG	1	0	0	0	0	0	0	0	8	0	2	1	0	1	0	0	0	0	1	2	2	1	0	1	0	3	-2.34237	19.4162	0.0302032	9.8	LEPR	3953	YES	leptin receptor
GTAGACTCGC	0	1	0	0	0	0	0	0	5	2	0	0	0	2	0	3	0	0	0	3	1	0	2	1	0	3	-2.91718	20.5905	0.00852056	9.8	MAPT	4137		microtubule-associated protein tau
AAAGATGTAC	0	1	0	0	0	0	0	0	1	0	1	3	0	1	0	1	3	4	1	2	2	0	0	1	1	1	-3.65516	22.324	0.00139316	9.8	TCEAL1	9338		transcription elongation factor A (SII)-like 1
GGAACTGTGA	0	0	0	0	3	0	0	0	0	4	3	9	2	0	1	1	5	2	3	5	12	3	2	0	2	10	-3.57165	22.4036	0.00170395	9.5	TSPAN-1	10103	YES	tetraspan 1
TTTAGTGATT	0	1	0	0	0	0	0	0	0	2	1	1	1	0	4	0	0	0	7	0	0	2	1	0	1	1	-2.38504	19.7733	0.0276513	9.3	C20orf103	24141	YES	chromosome 20 open reading frame 103
GTTTTGCCCA	0	0	0	0	1	2	3	0	13	19	2	29	15	0	6	3	0	1	5	3	0	15	10	3	1	0	-3.15792	18.432	0.00544301	9.3	CILP	8483		cartilage intermediate layer protein, nucleotide pyrophosphohydrolase
GCAGGGAGAG	0	0	0	0	0	1	0	0	0	1	3	0	2	2	1	5	0	0	0	0	4	0	1	1	1	0	-2.77132	20.4662	0.0117801	9.3	FLJ33387	161145		hypothetical protein FLJ33387
TTTTCCACTC	0	0	0	1	0	0	0	0	0	1	0	1	0	0	2	0	1	3	0	4	2	1	2	1	3	0	-3.27547	21.8861	0.00361067	9.3	MYLIP	29116		myosin regulatory light chain interacting protein
GTAGTCACCG	0	1	0	0	0	0	0	0	0	1	1	2	0	0	2	2	0	0	0	6	0	1	1	2	2	0	-2.66295	20.7319	0.0149392	8.9	ABCA3	21		ATP-binding cassette, sub-family A (ABC1), member 3
GTTTCCAGAG	0	0	0	0	0	1	0	0	2	1	0	1	0	6	0	0	1	1	1	0	0	0	0	6	0	1	-2.13685	19.3632	0.0458318	8.9	TRALPUSH	116931		TRALPUSH
GGAAGGCGGC	0	0	0	1	1	0	0	0	0	1	1	0	0	2	15	1	0	0	3	4	0	0	5	0	0	7	-2.11429	18.3013	0.0487055	8.7	SEC14L2	23541		SEC14-like 2 (S. cerevisiae)
ACATCCGAGG	0	0	0	1	0	0	0	0	1	0	3	1	0	0	0	1	0	5	0	1	3	0	2	1	1	0	-2.66394	21.1334	0.0145234	8.4	ANXA9	8416	YES	annexin A9
ATAATTAAAT	0	1	0	1	0	0	0	0	5	2	1	2	2	2	1	3	1	6	1	0	3	2	2	2	1	2	-4.85546	23.1605	6.68e-05	8.4	KCTD3	51133		potassium channel tetramerisation domain containing 3
TAAACAGCCC	1	0	0	0	0	0	0	0	0	2	1	1	0	3	1	0	0	1	1	1	0	3	1	1	1	2	-3.43332	23.1604	0.00226765	8.4	ZNF14	7561		zinc finger protein 14 (KOX 6)
TGAGTCCCTG	0	1	0	0	0	0	0	0	2	1	1	0	0	0	0	4	3	2	0	2	3	0	0	0	0	0	-2.59791	21.2691	0.0167926	8	PTGES	9536		prostaglandin E synthase
TAGCTAATAT	0	0	0	0	1	0	0	0	0	2	0	2	0	0	1	2	3	0	2	1	1	1	1	1	1	0	-3.29851	23.3206	0.00314145	8	SFRS7	6432		splicing factor, arginine/serine-rich 7, 35kDa
TGGTGCTTCC	0	0	0	0	1	0	0	0	2	0	4	1	0	1	0	0	1	1	3	1	1	0	1	0	0	1	-2.83589	22.6309	0.00961728	7.6	KIAA0980	22981	YES	KIAA0980 protein
CCTGCAATTC	0	0	0	0	1	0	0	0	1	1	1	4	0	0	0	0	0	0	0	1	1	3	1	0	2	2	-2.73821	22.4295	0.0120015	7.6	NNMT	4837		nicotinamide N-methyltransferase
TCAATTTTCA	1	0	0	0	0	0	0	0	3	0	0	1	0	1	3	0	1	1	1	2	1	1	1	0	0	1	-3.1593	23.4775	0.00438438	7.6	SEP6	23157		septin 6
GACTCACAGG	0	0	1	0	0	0	0	0	0	0	4	0	1	1	1	0	0	3	0	1	4	1	1	0	0	0	-2.40701	21.2828	0.0253669	7.6	SLC1A4	6509		solute carrier family 1 (glutamate/neutral amino acid transporter), member 4
AAGATCTCCT	1	1	0	0	1	0	0	0	3	0	2	8	1	2	7	4	2	1	8	0	0	3	2	4	1	3	-3.91198	20.8698	0.000864238	7.6	SNRPA	6626	YES	small nuclear ribonucleoprotein polypeptide A
AAATGGCCAA	0	0	0	0	0	1	0	0	1	1	3	2	0	0	0	1	0	0	2	0	2	0	0	2	1	2	-3.09485	23.3363	0.00510958	7.6	TIPARP	25976		TCDD-inducible poly(ADP-ribose) polymerase
CCAGCATTAC	1	0	0	0	0	0	0	0	2	2	0	2	0	0	0	0	1	1	1	2	2	0	1	0	0	3	-3.09668	23.3446	0.00508743	7.6	ZNF38	7589	YES	zinc finger protein 38
TCAGCACAGT	0	4	0	1	1	0	8	0	6	17	2	16	8	1	12	5	3	10	15	10	17	10	9	47	0	47	-3.47769	20.1113	0.00237464	7.5	SCUBE2	57758		signal peptide, CUB domain, EGF-like 2
AGTCTGTTGT	1	0	0	1	0	0	0	0	2	2	1	2	1	2	0	1	2	5	3	2	3	3	0	1	0	3	-4.36698	23.5535	0.000225567	7.3	C10orf32	119032		chromosome 10 open reading frame 32
CACTGACAGC	0	0	0	1	4	0	0	0	0	0	0	2	3	5	14	5	0	2	1	4	8	13	0	23	0	2	-2.5514	20.4379	0.0190195	7.3	SLC7A2	6542		solute carrier family 7 (cationic amino acid transporter, y+ system), member 2
TGCTGAGTAG	0	0	1	1	0	0	0	0	0	1	0	0	1	7	0	0	2	11	5	0	1	1	1	1	0	1	-2.14383	18.9944	0.0459534	7.1	ADORA2A	135	YES	adenosine A2a receptor
GTTGCTCACT	0	0	0	0	1	0	0	0	1	1	1	2	0	3	0	0	0	0	0	1	0	0	3	2	0	2	-2.70745	22.8391	0.0128618	7.1	DHX34	9704	YES	DEAH (Asp-Glu-Ala-His) box polypeptide 34
TAATCACACT	0	0	0	0	0	1	0	0	1	0	2	2	1	0	0	3	0	1	2	1	2	0	0	0	0	1	-2.96632	23.522	0.00691523	7.1	FLJ13611	80006		hypothetical protein FLJ13611
CTGCTGCTAC	0	1	0	0	0	0	0	0	3	0	0	0	0	0	0	1	2	0	2	1	1	0	2	0	3	1	-2.71539	22.8648	0.0126343	7.1	GA	27165	YES	liver mitochondrial glutaminase
CCTGAGTGCG	1	0	0	0	0	0	0	0	0	1	1	0	1	2	3	0	3	2	0	1	0	0	1	0	1	0	-2.83207	23.1524	0.00944633	7.1	HIF1AN	55662	YES	hypoxia-inducible factor 1, alpha subunit inhibitor
TTTTTAAAAT	0	0	0	1	0	0	0	0	0	0	1	0	1	3	0	0	1	0	3	3	1	0	1	0	2	0	-2.61716	22.5144	0.0157352	7.1	HOXC13	3229		homeo box C13
CATATTCACA	1	0	0	0	0	0	0	0	0	2	2	2	0	0	3	2	0	0	0	0	1	0	1	3	0	0	-2.61189	22.5337	0.0159202	7.1	ITGBL1	9358		integrin, beta-like 1 (with EGF-like repeat domains)
TACAGAATGT	0	1	0	0	0	0	0	0	1	1	0	0	1	0	0	2	0	2	1	1	2	0	3	0	0	2	-2.96797	23.5296	0.00688857	7.1	MGC11324	84803		hypothetical protein MGC11324
CTGAATAATA	0	0	0	0	1	0	0	0	1	0	0	1	1	0	0	1	0	1	2	1	2	1	3	2	0	0	-3.01526	23.6271	0.00616531	7.1	NR3C1	2908		nuclear receptor subfamily 3, group C, member 1 (glucocorticoid receptor)
AATTTAATAA	0	1	0	0	0	0	0	0	4	0	3	2	0	0	0	0	0	0	2	0	0	1	0	2	1	1	-2.41718	21.9633	0.0248227	7.1	SH3BGRL2	83699		SH3 domain binding glutamic acid-rich protein like 2
TTAAAAGCTT	0	0	0	0	1	0	0	0	0	0	1	2	1	0	0	4	1	1	0	0	1	0	2	1	1	1	-2.82392	23.1439	0.00962544	7.1	WDTC1	23038	YES	WD and tetratricopeptide repeats 1
CAAAAATGAA	1	0	0	0	0	0	0	0	0	2	0	0	0	1	2	1	0	1	1	1	3	0	3	1	0	0	-2.83399	23.206	0.00940449	7.1	YWHAH	7533		tyrosine 3-monooxygenase/tryptophan 5-monooxygenase activation protein, eta polypeptide
AAGTTGAAAG	1	0	0	0	0	0	0	0	1	1	0	2	2	1	2	0	1	2	3	0	1	0	0	0	0	0	-2.96959	23.5308	0.00686256	7.1	ZSWIM6	57688		zinc finger, SWIM domain containing 6
TCCCACGTTC	0	0	0	1	2	0	0	0	0	1	1	0	0	3	3	2	3	1	2	1	4	5	1	1	15	3	-2.61507	20.2549	0.0165773	6.8	PEN2	55851	YES	presenilin enhancer 2
ACTTTATGAC	0	0	1	0	0	0	0	0	1	0	1	0	0	0	3	4	0	0	1	0	0	2	0	3	0	0	-2.14314	21.5177	0.04397	6.7	C14orf168	83544		chromosome 14 open reading frame 168
CCCCAGTGAG	0	0	1	1	0	0	0	0	1	8	5	1	0	0	0	2	0	0	2	5	1	2	0	0	3	0	-2.50553	20.1785	0.0209844	6.7	C9orf37	85026		chromosome 9 open reading frame 37
ACTATTTCCA	0	2	0	2	2	0	0	0	2	7	16	7	2	1	14	4	0	9	0	7	8	1	2	5	3	3	-3.74553	20.3475	0.00127459	6.7	FBP1	2203		fructose-1,6-bisphosphatase 1
TCTTGGATAT	0	0	0	0	1	0	0	0	2	0	1	2	0	0	3	0	2	0	1	1	0	1	0	0	0	2	-2.70345	23.4147	0.0126794	6.7	FLJ12684	79584		hypothetical protein FLJ12684
GATCCTGTGT	2	0	0	2	0	1	0	0	0	3	3	3	1	1	6	2	2	5	8	7	9	9	4	6	0	6	-4.68155	22.7042	0.000114218	6.7	MYB	4602		v-myb myeloblastosis viral oncogene homolog (avian)
ACTAATAAGG	0	0	0	0	0	1	0	0	2	2	0	2	0	1	0	0	0	0	2	0	0	0	0	4	1	1	-2.38482	22.4743	0.0261345	6.7	NEK11	79858		NIMA (never in mitosis gene a)- related kinase 11
TTTAAAAATT	0	0	0	0	1	0	0	0	2	1	2	2	0	1	2	2	0	0	0	0	0	0	0	2	1	0	-2.84342	23.7213	0.00920215	6.7	PPP1CB	5500		protein phosphatase 1, catalytic subunit, beta isoform
TGACCCCGCA	1	0	0	0	1	0	0	0	2	3	11	3	2	0	1	2	0	1	1	0	0	2	1	0	0	1	-2.22688	19.463	0.0382461	6.7	RARA	5914	YES	retinoic acid receptor, alpha
GTTGCACCAC	0	1	0	0	0	0	0	0	0	2	0	0	2	0	0	0	1	1	0	1	1	1	3	1	1	1	-2.86593	23.7638	0.00873552	6.7	SLC15A4	121260		solute carrier family 15, member 4
CTTTTTTTTA	0	0	0	1	0	0	0	0	3	0	1	1	0	0	0	0	1	1	0	2	1	1	2	2	0	0	-2.84323	23.7236	0.00920608	6.7	STAG2	10735		stromal antigen 2
ATTTCAAGAT	0	0	0	0	0	1	0	2	7	0	14	2	2	2	1	6	0	2	0	0	0	0	1	3	4	0	-2.34099	19.6804	0.0302895	6.5	CA2	760	YES	carbonic anhydrase II
CAAGCCTGGG	1	1	0	0	0	0	0	0	2	6	1	3	2	0	1	1	0	1	2	3	1	1	0	2	2	1	-3.61385	23.3015	0.00145967	6.4	KIAA1164	54629		hypothetical protein KIAA1164
GTATTTGCAA	0	1	0	0	0	3	0	0	1	2	11	7	3	1	1	4	2	6	4	3	2	1	2	2	3	2	-3.7308	23.9243	0.00109503	6.3	CaMKIINalpha	55450		calcium/calmodulin-dependent protein kinase II
GCACCTTCAG	0	0	1	0	0	0	0	0	2	2	0	1	0	1	1	0	1	0	0	2	0	1	1	2	0	0	-2.71075	23.8795	0.0124708	6.2	AR	367	YES	androgen receptor (dihydrotestosterone receptor; testicular feminization; spinal and bulbar muscular atrophy; Kennedy disease)
AATGAATCCA	0	1	0	0	0	1	0	0	3	0	2	2	1	1	2	1	1	3	0	1	3	1	0	3	2	2	-3.83359	23.8795	0.000849665	6.2	BAZ1A	11177	YES	bromodomain adjacent to zinc finger domain, 1A
AATATTATAA	0	0	0	0	0	1	0	0	1	3	0	1	0	0	1	0	0	0	1	0	2	1	1	1	0	2	-2.71075	23.8795	0.0124708	6.2	C13orf12	51371	YES	chromosome 13 open reading frame 12
GGGGGTGGGG	0	0	1	0	0	0	0	0	0	0	0	1	2	1	0	1	4	0	0	0	1	0	0	2	1	1	-2.33507	22.7683	0.0290645	6.2	CDKN2D	1032		cyclin-dependent kinase inhibitor 2D (p19, inhibits CDK4)
GCACCGTAAG	0	0	0	0	1	0	0	0	3	0	3	2	0	0	1	0	0	0	0	0	1	0	0	0	1	3	-2.1668	22.3535	0.0413521	6.2	CRNKL1	51340		Crn, crooked neck-like 1 (Drosophila)
CTAAGTTCTG	0	0	0	1	0	0	0	0	1	0	0	1	0	0	0	0	0	2	1	0	0	1	2	4	0	2	-2.24539	22.7057	0.0351212	6.2	FLJ10876	55758		hypothetical protein FLJ10876
TAAAATGATT	0	1	0	0	0	0	0	0	4	1	1	0	0	1	1	1	2	1	0	0	1	0	1	0	0	0	-2.47059	23.3059	0.0213308	6.2	FRMD4	55691		FERM domain containing 4
TTTTTAATTT	0	0	0	1	0	0	0	0	3	0	0	1	0	2	0	2	0	2	0	0	1	1	0	0	2	0	-2.4569	23.2976	0.021981	6.2	KIAA0265	23008		KIAA0265 protein
GGAGTGGGCT	0	0	1	0	0	0	0	0	0	1	1	1	0	0	4	0	1	2	0	1	1	0	2	0	0	0	-2.35848	23.0035	0.027223	6.2	LENG4	79143	YES	leukocyte receptor cluster (LRC) member 4
TCACTGCAAA	1	0	0	0	0	0	0	0	0	2	1	0	1	0	0	1	1	1	0	1	0	0	1	1	2	2	-2.71075	23.8795	0.0124708	6.2	MDH2	4191		malate dehydrogenase 2, NAD (mitochondrial)
CTTTGTTCTT	0	0	1	0	0	0	0	0	0	1	0	1	0	1	3	1	0	0	2	2	1	1	0	0	0	1	-2.71075	23.8795	0.0124708	6.2	MGC24039	160518	YES	hypothetical protein MGC24039
GAGCAGGACG	0	0	0	0	0	1	0	0	0	0	0	4	0	0	0	2	0	1	0	0	1	2	1	0	3	0	-2.09953	22.0983	0.0474635	6.2	MGC2494	65990	YES	hypothetical protein MGC2494
TTGGTCGTGG	0	0	0	0	0	1	0	0	0	4	1	1	1	0	0	1	1	0	2	0	1	0	0	1	1	0	-2.46356	23.296	0.0216624	6.2	MGC3207	84245		hypothetical protein MGC3207
GTTTTATTGC	1	0	0	0	0	0	0	0	0	0	0	0	1	0	2	3	0	0	2	0	1	1	1	0	2	1	-2.57354	23.6175	0.0169849	6.2	POT1	25913		protection of telomeres 1
TAATTGTAAA	0	0	0	0	1	0	0	0	4	0	0	0	0	0	0	0	1	1	2	1	1	1	0	3	0	0	-2.1743	22.3998	0.0407173	6.2	RGPR	89866		regucalcin gene promotor region related protein
GCAGGGGTTA	0	0	0	0	0	1	0	0	0	2	0	0	1	0	0	1	2	1	1	0	1	2	2	1	0	0	-2.71075	23.8795	0.0124708	6.2	SVH	83787		SVH protein
AAACCATCAT	0	2	0	1	0	0	0	0	2	4	3	0	0	3	6	2	1	3	1	2	3	3	2	1	3	3	-4.40063	23.6548	0.000207405	6.2	ZNF552	79818		zinc finger protein 552
TAGATAATGA	0	1	0	0	0	1	0	0	0	1	2	3	0	1	2	2	1	0	2	0	5	1	2	3	1	1	-3.57813	23.7666	0.00159311	6	MIPEP	4285	YES	mitochondrial intermediate peptidase
TAAAGCTCTT	0	1	0	0	0	1	0	0	3	0	0	0	0	2	1	2	1	1	2	1	2	3	4	1	0	3	-3.51431	23.889	0.00186193	5.8	ANAPC7	51434		anaphase promoting complex subunit 7
TTTTAAACTG	0	1	0	0	0	0	0	0	2	0	1	1	0	1	1	0	0	1	1	0	0	0	2	0	3	0	-2.45575	23.8427	0.0220365	5.8	ATP8A1	10396		ATPase, aminophospholipid transporter (APLT), Class I, type 8A, member 1
TGTGTGAAAA	0	0	1	0	0	0	0	0	0	2	0	0	0	1	2	1	1	0	0	0	1	0	3	1	1	0	-2.45956	23.8391	0.0218535	5.8	BTBD9	114781		BTB (POZ) domain containing 9
CATATCCCCT	1	0	0	0	0	0	0	0	0	0	3	0	0	1	2	0	0	0	2	1	2	1	1	0	0	0	-2.32565	23.5397	0.029213	5.8	FLJ20604	54995	YES	hypothetical protein FLJ20604
TAGTTACTTT	1	0	0	0	0	0	0	0	0	2	0	2	0	0	0	0	0	0	3	0	1	2	0	1	2	0	-2.21643	23.2714	0.03683	5.8	FLJ37306	143279		hypothetical protein FLJ37306
GCAGCTCCTT	1	0	0	0	0	0	0	0	0	3	0	0	0	0	0	1	0	1	0	1	0	1	1	3	1	1	-2.32632	23.5602	0.0291713	5.8	IKBKB	3551	YES	inhibitor of kappa light polypeptide gene enhancer in B-cells, kinase beta
GGCATTGTTT	1	0	0	0	0	0	0	0	1	0	1	0	0	1	0	0	1	0	2	1	1	1	0	2	1	1	-2.54909	23.9633	0.0179351	5.8	KIAA1052	22897		KIAA1052 protein
CTTCCCAGAG	0	1	0	0	0	0	0	0	0	1	2	0	0	2	0	0	1	0	1	1	1	2	1	0	0	1	-2.54909	23.9633	0.0179351	5.8	MAGI-3	260425		membrane-associated guanylate kinase-related (MAGI-3)
AGAATAAATC	0	1	0	0	0	0	0	0	2	2	0	2	0	0	1	0	0	1	0	1	1	1	0	1	0	1	-2.54909	23.9633	0.0179351	5.8	PDE2A	5138	YES	phosphodiesterase 2A, cGMP-stimulated
TATGTGCTGT	0	0	0	0	1	0	0	0	3	1	0	1	0	0	0	1	0	2	0	1	2	1	0	1	0	0	-2.45461	23.8445	0.0220916	5.8	RXRA	6256		retinoid X receptor, alpha
AAGTGGTGCC	0	1	0	0	0	0	0	0	2	1	0	1	0	0	2	0	0	1	2	0	1	0	1	0	0	2	-2.54909	23.9633	0.0179351	5.8	SPEC2	56990		non-kinase Cdc42 effector protein SPEC2
AATAGCTGTT	0	0	0	1	0	0	0	0	2	0	1	0	0	0	0	0	1	4	0	1	1	2	0	1	0	0	-2.13371	22.9434	0.0442628	5.8	ZNF481	57684	YES	zinc finger protein 481
AGGCTTTAGC	0	1	0	0	1	0	0	0	0	1	1	1	0	0	5	3	4	0	1	1	1	4	1	2	0	0	-2.784	22.5778	0.0108213	5.6	BBS1	582	YES	Bardet-Biedl syndrome 1
CAATTGTTAC	0	0	0	0	0	2	0	0	0	0	0	0	0	0	2	3	0	4	3	2	3	2	2	1	2	1	-2.8595	23.1323	0.00886633	5.6	FBXW1B	23291	YES	F-box and WD-40 domain protein 1B
GAAGAGTGCT	0	1	1	1	0	1	0	0	3	2	3	1	2	3	5	7	3	1	1	4	3	3	2	6	0	1	-4.59783	23.7351	0.000126828	5.6	GSPT1	2935		G1 to S phase transition 1
GGCCGTGCTG	1	1	1	1	0	1	0	0	1	10	0	6	6	2	1	2	1	4	4	5	0	4	3	3	6	5	-4.29355	22.3694	0.000294558	5.6	PANK4	55229		pantothenate kinase 4
TACAAATAGG	0	0	0	1	1	0	0	0	0	3	3	4	0	0	0	0	2	2	3	0	2	3	1	1	0	1	-3.10374	23.4827	0.00500304	5.6	RAB27B	5874	YES	RAB27B, member RAS oncogene family
GAGGAGAAGA	0	0	1	2	0	0	0	0	2	2	2	6	0	0	1	2	2	3	3	3	1	2	3	3	2	1	-4.03941	23.3579	0.000510078	5.6	RPL3	6122	YES	ribosomal protein L3
GAGATGACTC	1	0	0	1	0	0	0	0	0	5	1	2	1	0	2	2	0	2	2	1	1	0	1	1	1	3	-3.3551	23.8931	0.00274067	5.6	SIAT7B	10610		sialyltransferase 7 ((alpha-N-acetylneuraminyl-2,3-beta-galactosyl-1,3)-N-acetyl galactosaminide alpha-2,6-sialyltransferase) B
GAGATTGAGG	1	0	0	1	0	0	0	0	1	1	2	0	1	2	2	1	2	0	2	1	0	0	5	1	2	1	-3.30454	23.9817	0.00309618	5.3	APG10L	83734	YES	APG10 autophagy 10-like (S. cerevisiae)
GTCTTGAACT	1	0	0	0	0	0	0	0	0	0	1	0	0	1	2	1	0	1	0	1	1	0	0	2	2	0	-2.38018	23.9997	0.0259772	5.3	ASNS	440	YES	asparagine synthetase
TATGCCTGTA	1	0	0	0	0	0	0	0	1	0	1	2	0	1	0	0	1	1	1	0	0	1	0	1	2	0	-2.38018	23.9997	0.0259772	5.3	AXOT	64844	YES	axotrophin
GCTTGGCCTG	0	0	0	0	0	0	3	0	0	1	1	1	5	1	0	1	7	1	5	4	2	2	3	1	0	1	-2.76131	23.6552	0.0111131	5.3	BAI2	576		brain-specific angiogenesis inhibitor 2
TGTGTGTCTT	0	0	1	0	0	0	0	0	0	0	2	1	1	2	1	1	0	0	0	1	2	0	0	0	1	0	-2.38018	23.9997	0.0259772	5.3	CDADC1	81602		cytidine and dCMP deaminase domain containing 1
TCAAGTCACC	2	0	0	0	1	0	0	0	2	1	0	7	0	0	0	9	2	8	1	1	0	1	0	0	0	4	-2.16223	20.9834	0.0428955	5.3	CNOT6L	246175		CCR4-NOT transcription complex, subunit 6-like
AATCATTGAG	0	1	0	0	0	0	0	0	1	0	0	2	1	0	1	0	1	0	1	1	2	0	1	0	0	1	-2.38018	23.9997	0.0259772	5.3	DKFZP434D193	26109	YES	DKFZP434D193 protein
GTCCAGTCTC	0	0	1	1	0	0	0	0	1	4	2	3	1	1	0	1	0	0	3	1	1	1	1	2	1	1	-3.36609	23.9997	0.00266886	5.3	DP1L1	92840		polyposis locus protein 1-like 1
CAATAAAACT	0	3	0	0	1	0	0	0	2	2	4	3	0	2	2	1	4	3	2	3	0	1	4	6	1	8	-3.56248	22.8735	0.00174198	5.3	ELP3	55140	YES	elongation protein 3 homolog (S. cerevisiae)
TACATTATAT	2	0	0	0	0	0	0	0	2	0	0	0	0	0	6	4	0	0	2	2	0	2	5	0	0	1	-2.08829	23.6655	0.0480355	5.3	FBLN2	2199	YES	fibulin 2
TGGGAGGCTG	0	0	0	0	0	1	0	0	1	0	0	0	0	1	0	0	0	1	0	1	4	1	1	0	1	1	-2.08987	23.5192	0.0478807	5.3	FLJ14431	84869		hypothetical protein FLJ14431
AAAGAAATGG	0	1	0	0	0	0	0	0	0	2	0	0	0	0	2	3	0	1	0	2	0	0	0	1	0	1	-2.08484	23.4447	0.0483758	5.3	H19	283120		H19, imprinted maternally expressed untranslated mRNA
ACGTTGAATG	1	0	0	0	0	0	0	0	0	2	0	2	0	0	1	0	0	0	0	1	0	1	0	2	3	0	-2.08673	23.5164	0.0481897	5.3	KIAA1505	57639		KIAA1505 protein
ACTGATCCCC	0	1	0	0	0	0	0	0	0	0	0	0	0	2	1	0	0	2	1	1	1	0	1	0	2	1	-2.38018	23.9997	0.0259772	5.3	MGC12972	84769		hypothetical protein MGC12972
TGTTACCTGG	0	0	1	0	0	0	0	0	2	1	0	1	0	0	0	1	1	1	2	0	0	2	0	0	0	1	-2.38018	23.9997	0.0259772	5.3	MYOM2	9172	YES	myomesin (M-protein) 2, 165kDa
GGCTAGGACT	0	0	0	0	2	0	0	0	2	0	3	1	0	0	0	0	1	2	1	1	0	2	2	2	1	6	-2.54126	23.8177	0.0182494	5.3	VAV3	10451		vav 3 oncogene
GTGGGACCTC	0	0	0	0	1	0	0	0	1	1	1	1	0	1	1	1	0	1	0	1	0	1	1	0	0	1	-2.38018	23.9997	0.0259772	5.3	ZFYVE16	9765	YES	zinc finger, FYVE domain containing 16
TGTACTATAT	0	1	1	1	0	1	0	0	2	2	1	4	0	1	5	7	1	2	1	5	5	3	3	1	2	2	-4.1573	23.6146	0.000380415	5.2	KIAA0089	23171		KIAA0089 protein
CCTCCCTGCT	0	1	0	1	0	1	3	2	1	4	8	7	1	2	1	1	3	11	5	7	3	7	0	4	28	1	-2.72873	18.9753	0.0137834	5.2	LOC284018	284018		hypothetical protein LOC284018
CTTTGTGAAC	0	4	0	7	0	1	3	0	9	6	11	17	2	2	6	13	8	20	3	12	12	17	16	7	4	6	-4.83832	23.7676	6.97e-05	5.1	GATA3	2625		GATA binding protein 3
GATTGCTGGA	0	1	0	6	1	2	0	0	1	5	4	1	3	1	26	0	1	16	6	16	10	6	0	11	0	8	-2.81127	22.2199	0.0101717	5.1	QDPR	5860		quinoid dihydropteridine reductase
CAATACATAC	0	0	0	0	2	1	0	0	0	3	3	0	1	2	3	0	0	2	2	2	3	0	3	4	5	1	-3.43566	23.7296	0.00225477	5	BID	637	YES	BH3 interacting domain death agonist
GTCACAACCT	2	1	0	0	1	0	0	0	0	2	1	2	0	0	1	6	1	15	1	3	7	1	1	2	1	0	-2.16638	19.9491	0.0432048	4.9	ALDH3A2	224	YES	aldehyde dehydrogenase 3 family, member A2
AATTGTGTCT	0	1	0	0	0	0	0	0	0	0	0	1	0	0	0	1	1	0	2	1	2	1	0	0	1	1	-2.20311	23.9678	0.0378737	4.9	APC	324		adenomatosis polyposis coli
TGTCTTCCTG	1	0	0	0	0	0	0	0	1	1	1	0	0	0	1	1	0	1	1	2	0	0	1	0	1	0	-2.20311	23.9678	0.0378737	4.9	ARSD	414		arylsulfatase D
CCAATGCAGC	0	0	0	0	1	0	0	0	0	1	3	0	0	0	1	1	0	1	1	0	0	0	1	1	1	0	-2.20311	23.9678	0.0378737	4.9	C14orf122	51016	YES	chromosome 14 open reading frame 122
TGTATTTTTG	0	0	0	2	0	0	0	0	1	1	1	0	3	0	0	0	0	2	3	2	0	4	0	2	2	1	-2.51031	22.3978	0.0199133	4.9	C1orf21	81563		chromosome 1 open reading frame 21
AAGGTGTACA	0	0	0	2	0	0	0	0	1	1	1	2	0	0	4	0	0	2	2	1	3	2	0	1	0	2	-2.62742	21.3627	0.0157402	4.9	C2orf6	55233		chromosome 2 open reading frame 6
GTGTAAGAAC	0	1	0	0	0	0	0	0	1	2	0	1	0	1	0	0	0	0	0	0	0	2	1	2	1	0	-2.20311	23.9678	0.0378737	4.9	C7orf2	64327		chromosome 7 open reading frame 2
TGCACCCGGC	0	1	0	0	0	0	0	0	0	0	2	1	0	0	1	1	0	1	1	0	1	1	0	1	0	1	-2.20311	23.9678	0.0378737	4.9	CACNA2D2	9254	YES	calcium channel, voltage-dependent, alpha 2/delta subunit 2
ATTTATATGT	0	0	0	0	1	0	0	0	0	1	1	2	0	1	0	1	0	1	0	0	1	2	0	1	0	0	-2.20311	23.9678	0.0378737	4.9	FACL3	2181	YES	fatty-acid-Coenzyme A ligase, long-chain 3
CTTTCCTATG	0	0	0	1	0	0	0	0	2	0	2	0	0	2	2	0	0	1	1	0	0	0	1	0	0	0	-2.07654	23.9594	0.0492026	4.9	FLJ14213	79899	YES	hypothetical protein FLJ14213
CATTTTCATA	0	0	0	0	2	1	0	0	1	1	4	2	0	1	1	6	1	4	0	0	5	2	1	0	1	3	-2.90997	23.882	0.00788681	4.9	FLJ31614	158158		hypothetical protein FLJ31614
CTTTGTTTTT	0	0	1	0	0	0	0	0	1	1	0	0	0	0	0	1	1	0	0	2	2	1	0	2	0	0	-2.20311	23.9678	0.0378737	4.9	GIPC2	54810		PDZ domain protein GIPC2
GGTCCAGGGC	0	1	0	0	0	0	0	0	0	0	0	1	1	2	1	1	0	1	1	0	0	0	0	2	0	1	-2.20311	23.9678	0.0378737	4.9	JUP	3728		junction plakoglobin
AGGTGCCCAC	1	0	0	0	0	0	0	0	0	1	0	0	1	1	0	0	1	2	0	1	0	0	1	0	2	1	-2.20311	23.9678	0.0378737	4.9	KIAA0092	9702		translokin
AAAATTAAAG	1	0	0	0	0	0	0	0	1	0	0	0	0	2	1	0	0	1	0	2	0	2	0	0	2	0	-2.07445	23.9657	0.0494132	4.9	KIAA1143	57456		KIAA1143 protein
TATGTCTACT	0	0	0	1	0	0	0	0	1	0	2	0	0	1	1	0	0	1	0	1	1	1	0	2	0	0	-2.20311	23.9678	0.0378737	4.9	KIAA1240	54454		KIAA1240 protein
CAGTAGATAT	0	0	0	0	1	0	0	0	0	1	0	2	2	0	1	1	0	1	1	0	1	0	0	0	0	1	-2.20311	23.9678	0.0378737	4.9	KIAA1449	57599		WD repeat endosomal protein
TTGGGTTTCC	0	0	0	0	0	1	0	0	1	0	1	0	0	3	0	0	1	0	0	0	0	1	0	1	2	1	-2.07455	23.9512	0.0494029	4.9	LOC92935	92935		hypothetical protein BC009115
ACTTATCCCG	0	1	0	0	1	0	0	0	3	2	1	1	0	0	1	1	1	5	0	1	0	2	1	1	2	0	-2.83856	23.8636	0.00930584	4.9	LRPPRC	10128	YES	leucine-rich PPR-motif containing
AGATTGAAGG	0	1	0	0	0	0	0	0	0	1	0	0	0	0	0	2	0	0	1	0	2	1	1	1	0	2	-2.20311	23.9678	0.0378737	4.9	MDS018	60490		hypothetical protein MDS018
TTTTTGAGGT	0	1	0	0	0	0	0	0	0	1	1	1	1	1	1	2	0	1	1	0	0	0	1	0	0	0	-2.20311	23.9678	0.0378737	4.9	MGC20398	91603		hypothetical protein MGC20398
TAAAAATTGG	1	0	0	0	0	0	0	2	1	3	2	1	1	1	1	2	1	1	3	2	3	7	0	0	3	1	-3.22221	23.9265	0.00377287	4.9	OIP106	22906		OGT(O-Glc-NAc transferase)-interacting protein 106 KDa
TTGGCCTTTT	0	0	0	0	0	1	0	0	1	0	2	1	0	0	1	1	1	0	0	1	1	1	0	1	0	0	-2.20311	23.9678	0.0378737	4.9	SAP130	79595	YES	mSin3A-associated protein 130
GGTTACAAAT	0	0	0	0	1	0	0	0	1	1	1	0	0	0	0	1	0	0	2	0	1	0	0	1	2	1	-2.20311	23.9678	0.0378737	4.9	SEC24A	10802		SEC24 related gene family, member A (S. cerevisiae)
TTCCCCAGGG	0	0	1	0	0	0	0	0	3	0	0	1	0	0	1	0	0	1	1	0	0	1	1	0	0	2	-2.07127	23.9719	0.0497348	4.9	TRIM38	10475	YES	tripartite motif-containing 38
GTCGCTGAGA	0	1	0	0	1	0	0	0	0	2	0	1	0	0	0	0	0	1	2	6	1	0	2	3	3	0	-2.18636	22.5417	0.0397142	4.7	CA11	770		carbonic anhydrase XI
TATAATTTTC	0	3	0	0	0	2	0	2	8	2	0	9	2	0	0	3	0	1	5	3	2	7	8	4	7	13	-3.27856	23.1223	0.00329585	4.7	DHX29	54505		DEAH (Asp-Glu-Ala-His) box polypeptide 29
TACATCAAAA	0	0	0	0	2	0	0	0	0	0	0	0	0	1	1	2	3	0	3	3	0	2	2	1	0	3	-2.41308	22.5186	0.024594	4.7	EFA6R	23362		ADP-ribosylation factor guanine nucleotide factor 6
CAAGATGAAC	1	0	0	0	1	0	0	0	1	0	1	4	0	0	0	1	0	2	0	2	1	2	6	0	0	1	-2.18945	22.5437	0.0394605	4.7	EP300	2033	YES	E1A binding protein p300
GGAAGCTGAG	0	1	1	0	0	0	0	0	2	2	2	1	3	1	2	0	0	0	1	1	1	1	0	1	0	3	-2.98567	23.9177	0.00660885	4.7	FLJ20694	55018		hypothetical protein FLJ20694
TCCCACCCCA	0	0	1	1	1	0	0	0	0	0	0	0	0	3	8	3	3	0	3	0	4	2	2	1	1	2	-2.66005	22.1572	0.014302	4.7	KIAA0152	9761		KIAA0152 gene product
AGTCCAAGCC	0	1	0	2	0	0	0	0	1	2	2	5	0	0	0	4	2	5	1	1	1	1	4	0	1	2	-2.98873	23.9726	0.00656155	4.7	SYCP2	10388		synaptonemal complex protein 2
TGACTAATTG	0	1	0	0	5	1	0	0	2	1	22	1	1	1	3	3	1	0	1	6	7	0	2	4	13	5	-2.20203	22.2797	0.0384446	4.6	AGR2	10551		anterior gradient 2 homolog (Xenopus laevis)
CAATATTAGA	0	0	0	3	0	1	0	0	0	3	1	4	0	2	0	0	1	0	3	3	0	6	8	0	1	9	-2.32493	23.8001	0.0292579	4.6	ATP7B	540		ATPase, Cu++ transporting, beta polypeptide (Wilson disease)
GTACTGTAGC	1	2	1	0	0	1	0	2	1	0	25	1	2	1	2	3	4	1	5	6	8	2	2	3	4	3	-2.29272	18.7983	0.0341267	4.6	ITGA3	3675		integrin, alpha 3 (antigen CD49C, alpha 3 subunit of VLA-3 receptor)
GTTGGCCTGG	5	2	1	2	1	1	3	0	4	3	4	6	24	2	10	27	0	32	4	8	13	5	3	4	0	7	-2.93208	18.827	0.00890566	4.6	MGC4251	84336		hypothetical protein MGC4251
AAGTACTTCA	4	0	2	0	0	0	0	6	0	1	6	0	0	6	0	14	16	0	9	0	13	21	1	31	0	0	-2.27005	21.0727	0.0338555	4.4	ACTR2	10097		ARP2 actin-related protein 2 homolog (yeast)
AATGTGGGTT	0	0	0	0	1	2	0	0	1	1	0	1	2	3	2	0	2	1	3	0	3	2	2	1	4	2	-3.2532	22.2572	0.00364442	4.4	CARF	55602		collaborates/cooperates with ARF (alternate reading frame) protein
TGAAGAATGG	1	0	0	0	1	0	0	0	4	1	1	2	1	1	0	0	2	3	1	1	1	0	1	0	0	1	-2.81229	23.9085	0.00988673	4.4	CGGBP1	8545		CGG triplet repeat binding protein 1
GATGACCTTC	0	0	0	0	1	1	0	0	0	0	3	1	1	2	1	0	0	2	0	1	2	0	1	1	5	0	-2.42686	23.6617	0.0234726	4.4	DHRSX	207063		dehydrogenase/reductase (SDR family) X-linked
TTTTTCAAAA	0	1	0	0	1	0	0	0	0	0	3	5	1	3	2	1	1	1	1	0	0	0	0	2	0	0	-2.32904	23.337	0.0290014	4.4	FER1L3	26509		fer-1-like 3, myoferlin (C. elegans)
ATTGGAAGCT	1	0	1	0	0	0	0	0	0	0	1	1	1	4	0	1	0	2	2	1	0	1	1	1	0	4	-2.55404	23.908	0.0177387	4.4	FLJ14103	79742		hypothetical protein FLJ14103
TGAGGAGGTT	1	0	0	1	0	0	0	0	2	6	3	1	2	0	0	1	0	0	2	0	0	0	0	0	1	2	-2.11715	22.6191	0.0457886	4.4	HSPC109	51490		hypothetical protein HSPC109
CCTTCTCACT	0	2	0	2	0	1	0	0	5	4	4	5	0	2	5	4	3	1	0	1	5	1	1	2	2	4	-3.95267	23.4144	0.000632659	4.4	P29	25949	YES	GCIP-interacting protein p29
TCTTTAATAA	1	0	1	0	0	1	0	0	0	0	0	0	0	5	2	0	2	1	0	2	4	2	3	2	2	5	-2.83076	23.3632	0.009475	4.4	SFRS12	140890		splicing factor, arginine/serine-rich 12
ACATTTGGTT	0	0	1	0	0	2	0	0	1	0	3	3	1	0	0	1	1	1	5	5	1	2	1	3	0	1	-2.74329	23.8167	0.0115801	4.3	DPP6	1804		dipeptidylpeptidase 6
TAAGTAAAAT	1	1	0	0	0	1	0	0	2	0	0	1	0	0	2	1	3	0	0	3	1	7	1	1	1	6	-2.38512	22.4605	0.0261174	4.3	FLJ20097	55610		hypothetical protein FLJ20097
TGAGATCTTG	0	0	0	5	0	0	0	0	1	0	2	2	1	3	3	5	3	5	2	3	3	2	3	2	3	5	-2.7874	12.5943	0.0164234	4.3	FLJ20151	54837		hypothetical protein FLJ20151
TTTCTAAACT	0	0	1	1	0	1	0	0	2	0	0	1	2	0	4	1	1	0	5	1	5	2	1	2	2	0	-2.85553	23.7299	0.00894813	4.3	MGC9913	386759		hypothetical protein MGC9913
AGGCTGCGGT	1	1	0	0	0	0	0	0	0	3	4	1	2	1	1	0	2	1	1	0	0	0	0	0	2	1	-2.49746	23.9924	0.0201063	4.2	AZI1	22994		likely ortholog of mouse 5-azacytidine induced gene 1
AAGGATAAAA	1	0	0	0	3	2	0	0	0	2	7	11	1	0	10	1	0	4	0	2	0	2	8	0	5	4	-2.56066	22.7719	0.0178297	4.2	CEACAM6	4680		carcinoembryonic antigen-related cell adhesion molecule 6 (non-specific cross reacting antigen)
CTGTGAGCTT	0	1	0	1	0	0	0	0	1	3	0	3	1	0	0	0	0	0	1	3	0	0	1	0	4	2	-2.22566	23.6118	0.0361226	4.2	FLJ32833	148545		hypothetical protein FLJ32833
AAAGCTGTGT	1	1	0	0	0	0	0	0	1	0	0	1	0	1	0	0	0	1	1	2	4	1	3	2	1	1	-2.57327	23.9682	0.0169953	4.2	HIP2	3093		huntingtin interacting protein 2
CTTGGGCGGG	0	0	0	1	1	0	0	0	0	0	3	1	1	0	1	0	0	1	5	0	1	1	1	3	1	0	-2.23121	23.6072	0.0357036	4.2	JUNB	3726	YES	jun B proto-oncogene
TCTGCCTTTC	0	0	0	2	0	0	10	3	4	3	16	6	0	7	13	16	4	23	3	8	13	3	4	1	2	16	-3.15665	23.5542	0.00441207	4.2	LAF4	3899		lymphoid nuclear protein related to AF4
GGGGCTCAGC	2	0	0	0	0	0	0	0	1	0	2	4	2	0	0	1	1	3	1	2	0	1	0	1	0	0	-2.17445	21.1733	0.0412473	4.2	LAT	27040	YES	linker for activation of T cells
TTTTGAAATT	1	0	0	0	1	0	0	0	0	2	1	1	0	2	1	1	0	1	2	3	1	0	0	1	1	2	-2.71493	23.727	0.0123527	4.2	THOC2	57187		THO complex 2
TTTAAAAGAG	1	0	1	0	2	1	0	0	2	5	3	3	1	4	2	2	0	3	6	2	2	4	4	1	2	1	-4.24857	23.7	0.000303045	4.2	WTAP	9589		Wilms tumor 1 associated protein
AAGTCATAGG	0	1	0	0	0	2	0	0	1	2	5	2	1	0	2	3	2	1	1	1	4	0	0	1	0	2	-2.84844	23.0303	0.00909599	4.1	AMFR	267		autocrine motility factor receptor
AACACAGCCT	2	22	1	5	28	41	33	0	12	136	88	122	28	123	68	3	148	45	97	29	65	138	19	21	2	83	-3.88544	22.4262	0.000797198	4.1	C4A	720		complement component 4A
AGTTTGAGGC	1	1	0	1	0	0	0	0	3	4	1	1	2	0	2	3	3	0	1	2	2	1	2	0	1	0	-3.26801	23.6811	0.00338052	4.1	FLJ12949	65095		hypothetical protein FLJ12949
TTCTTGTAAG	1	1	0	2	0	0	0	0	1	1	1	1	2	3	2	3	2	0	3	1	1	4	3	6	0	2	-3.43158	23.4567	0.00227722	4	AEBP2	121536		AE(adipocyte enhancer)-binding protein 2
TTCTTGGAAA	1	1	0	0	0	0	0	0	0	0	1	2	0	1	0	1	0	1	0	2	2	0	1	1	5	1	-2.22452	23.9214	0.0362098	4	ANKRD27	84079	YES	ankyrin repeat domain 27 (VPS9 domain)
AAGCAGTGAA	0	1	0	0	1	0	0	0	2	0	3	2	0	0	1	1	0	0	4	0	0	0	0	2	1	2	-2.21712	23.9162	0.0367771	4	C14orf138	79609		chromosome 14 open reading frame 138
GATTTTGGAA	1	0	0	0	1	0	0	0	1	2	0	1	0	1	0	2	0	3	1	2	1	1	1	1	0	1	-2.57368	23.5754	0.0169796	4	C7orf36	57002		chromosome 7 open reading frame 36
TTTGGGCCTA	5	16	1	7	8	10	8	0	18	11	38	37	12	32	17	63	18	39	15	50	25	34	13	17	22	29	-5.20541	23.2309	2.81e-05	4	CRIP2	1397		cysteine-rich protein 2
CAGTGAAAAA	1	2	0	0	1	0	0	0	4	1	4	2	1	1	0	2	1	1	2	5	2	1	2	2	4	1	-3.54137	23.0136	0.00174292	4	DJ462O23.2	57185		hypothetical protein dJ462O23.2
GTGGTAATAG	0	1	0	1	1	0	0	0	4	2	2	3	1	0	0	1	2	0	3	0	2	2	1	4	0	0	-2.91454	23.9875	0.00780342	4	FIBL-6	83872		hemicentin
CTCTCTACTT	0	0	0	0	2	0	0	0	0	2	2	0	0	1	0	3	1	3	1	1	0	1	1	0	2	0	-2.19698	19.7075	0.0406279	4	ITGB1BP1	9270		integrin beta 1 binding protein 1
AAACACCAAA	1	0	0	3	0	1	3	0	6	3	1	5	1	1	10	2	5	6	4	6	3	3	1	4	2	9	-3.90772	23.6503	0.000707246	4	MAP7	9053	YES	microtubule-associated protein 7
TTTTATATAC	0	2	0	0	1	0	0	0	0	1	3	1	0	0	3	0	1	1	4	2	1	0	4	4	2	0	-2.5589	23.5322	0.0175479	4	MGC17330	113791		HGFL gene
GCCAGGTTGC	0	0	0	1	0	1	0	0	1	0	2	1	3	0	1	0	0	1	0	3	2	2	1	0	0	1	-2.52581	23.732	0.0188856	4	MLAT4	55214	YES	myxoid liposarcoma associated protein 4
TTGTTTTTCT	0	0	1	1	0	0	0	0	3	0	1	0	0	2	1	1	1	2	1	1	1	1	2	1	0	0	-2.57368	23.5754	0.0169796	4	NCKX5	283652		solute carrier family 24 (sodium/potassium/calcium exchanger), member 5
AACACAGTGC	1	3	3	3	4	3	0	0	13	6	4	21	2	4	10	2	1	0	13	8	24	24	6	2	0	13	-3.30751	19.8031	0.00370214	4	NTN4	59277		netrin 4
TAAGCTAATC	0	0	0	1	0	1	0	0	1	2	1	0	0	2	3	2	2	2	1	0	1	0	0	0	1	0	-2.57368	23.5754	0.0169796	4	PDZGEF2	51735		PDZ domain containing guanine nucleotide exchange factor (GEF) 2
AGACTCCTTG	0	0	0	1	1	0	0	0	0	0	2	0	1	0	4	1	2	3	0	1	0	0	0	2	1	1	-2.29874	23.982	0.0309428	4	UBE3B	89910		ubiquitin protein ligase
AAGAGTGCTT	0	0	0	0	0	0	0	2	3	1	0	4	0	0	1	1	0	1	0	0	2	1	2	1	1	0	-2.1129	21.4944	0.0467539	4	USP53	54532		ubiquitin specific protease 53
AGGCTCCTGG	0	6	0	0	3	2	0	0	16	11	11	22	1	0	1	12	0	1	4	2	0	2	0	13	0	0	-2.20451	22.8807	0.038247	3.9	CXCL14	9547		chemokine (C-X-C motif) ligand 14
TTGGTGTATG	2	0	0	1	0	1	0	0	1	4	2	5	3	1	2	0	0	0	4	3	1	0	2	2	2	3	-3.27336	23.5305	0.0033373	3.9	FLJ10853	55246		hypothetical protein FLJ10853
TATTTGCTAC	0	1	1	0	1	1	0	0	0	0	0	3	0	3	6	1	2	1	2	1	4	1	2	6	1	2	-2.89422	23.7217	0.0081808	3.9	GRLF1	2909		glucocorticoid receptor DNA binding factor 1
GAAAAAAGCT	1	1	0	0	0	1	0	0	1	1	3	3	0	0	1	0	2	0	2	1	0	2	2	2	5	1	-2.82447	23.9405	0.00961319	3.9	MGC35440	147990		hypothetical protein MGC35440
ATTTTTCTTC	0	0	0	1	0	1	0	0	1	0	1	0	0	1	2	2	0	0	0	1	4	1	1	1	2	0	-2.30305	23.8363	0.0306599	3.8	ACN9	57001	YES	ACN9 homolog (S. cerevisiae)
TGAGCATATG	1	1	0	0	0	0	0	0	3	1	0	1	0	2	0	1	1	0	0	2	4	0	0	0	2	0	-2.10178	23.9585	0.0467265	3.8	FLJ31340	222223		hypothetical protein FLJ31340
TTTTCTTAAT	0	0	1	0	0	1	0	0	1	0	0	2	0	0	4	2	1	0	0	0	0	1	2	2	1	1	-2.22337	23.9684	0.0362968	3.8	GGCX	2677	YES	gamma-glutamyl carboxylase
TGTTCTGGAG	5	10	3	24	2	27	15	6	11	17	5	35	42	28	27	20	23	7	37	72	126	35	13	243	5	43	-2.36175	19.0764	0.0290185	3.8	GJA1	2697		gap junction protein, alpha 1, 43kDa (connexin 43)
TCCTATTCTA	0	0	1	1	0	0	0	0	0	2	0	0	0	1	3	2	0	0	1	3	2	1	0	1	1	0	-2.30168	23.8374	0.0307496	3.8	HARC	55664	YES	Hsp90-associating relative of Cdc37
AGACAGTCAT	1	0	0	0	0	3	0	0	3	0	4	5	3	1	0	0	0	1	1	6	3	4	1	0	0	2	-2.36549	22.6542	0.0272386	3.8	ITM2A	9452		integral membrane protein 2A
CCTGAGGAAT	0	1	2	2	0	9	0	0	18	5	1	10	1	1	6	8	0	2	5	1	6	1	9	14	0	31	-2.27573	23.8737	0.0324955	3.8	MAIL	64332		molecule possessing ankyrin repeats induced by lipopolysaccharide (MAIL), homolog of mouse
ATGTATTTTC	0	0	0	0	1	1	0	0	2	0	2	1	1	0	1	1	2	0	1	3	1	0	0	1	0	1	-2.4281	23.3778	0.0234092	3.8	MI-ER1	57708	YES	mesoderm induction early response 1
TGACATATTG	0	1	0	0	3	1	0	0	1	3	0	1	1	3	1	2	1	5	3	3	4	5	2	2	4	2	-3.42846	19.6922	0.00281705	3.8	SERF1A	8293		small EDRK-rich factor 1A (telomeric)
TTCTGTTCTA	1	0	0	0	0	2	0	0	2	1	2	0	0	1	5	1	1	1	1	1	0	2	3	0	3	1	-2.55557	22.1499	0.0180305	3.7	CGI-111	51015	YES	CGI-111 protein
GGAGGGGAGG	1	1	0	0	1	0	0	0	1	7	4	0	1	2	4	0	1	1	2	0	0	1	0	0	1	0	-2.08213	22.7444	0.0491706	3.7	CGI-63	51102	YES	nuclear receptor binding factor 1
TGAGAATAAA	0	0	1	1	0	1	0	0	0	2	3	1	0	0	3	2	1	2	1	0	2	2	3	1	1	1	-2.91313	23.3004	0.00782908	3.7	CLCN6	1185	YES	chloride channel 6
TATAAGGTGG	0	1	1	0	0	1	0	0	4	2	2	3	1	2	0	2	1	0	1	0	1	0	3	1	2	0	-2.89228	23.3927	0.00821779	3.7	DDX21	9188		DEAD (Asp-Glu-Ala-Asp) box polypeptide 21
CTTCGCTTTG	0	0	0	1	0	0	0	2	1	0	0	4	0	0	0	3	2	2	0	1	4	2	1	3	0	2	-2.42973	23.3195	0.023326	3.7	FLJ12436	79714	YES	hypothetical protein FLJ12436
GACTCCGAAG	0	0	0	1	0	1	0	0	0	0	2	1	0	2	0	0	1	1	1	1	3	1	0	1	2	0	-2.27785	23.1266	0.0323497	3.6	C6orf72	116254		chromosome 6 open reading frame 72
AGCTTTTGTG	0	1	0	1	0	0	0	0	0	2	1	2	0	0	1	1	0	1	0	0	2	2	1	0	1	2	-2.27785	23.1266	0.0323497	3.6	CLYBL	171425	YES	citrate lyase beta like
TGTGCCTGTA	0	0	0	3	0	1	0	0	3	1	4	1	2	0	3	1	2	2	1	3	3	2	3	0	0	1	-2.61929	16.8427	0.0185972	3.6	CROT	54677	YES	carnitine O-octanoyltransferase
TAGGACCTAT	0	0	0	1	1	1	0	0	0	1	2	1	0	1	3	1	2	3	0	0	4	1	2	1	0	2	-2.74449	23.347	0.0115485	3.6	DACH	1602		dachshund homolog (Drosophila)
TACCTTTAAT	0	1	0	0	1	0	0	0	2	0	0	3	1	1	1	1	0	0	0	0	0	1	3	0	1	2	-2.16415	23.6788	0.0410802	3.6	DKFZP564D172	83989		hypothetical protein DKFZp564D172
AGATTTGTGG	0	5	0	0	2	1	3	0	5	13	13	8	2	3	4	1	1	1	10	2	5	5	12	2	0	2	-2.92553	23.9918	0.00760625	3.6	FGD3	89846		FGD1 family, member 3
GCTCTGCCCC	2	1	0	1	0	0	0	0	2	3	2	2	2	0	2	0	1	0	3	4	1	2	2	3	1	2	-3.12663	22.3789	0.00490938	3.6	GTF2F1	2962		general transcription factor IIF, polypeptide 1, 74kDa
TAATATATAA	0	1	1	2	0	0	0	0	0	3	0	2	0	3	2	4	2	2	1	1	2	0	4	4	2	0	-2.99416	23.1856	0.00647848	3.6	LOC115548	115548	YES	hypothetical protein BC014311
AGTCTGCCAA	0	0	0	0	6	1	3	0	0	1	5	1	5	2	11	5	2	22	3	7	0	5	0	8	1	4	-2.3167	23.9586	0.0297779	3.6	LOC54499	54499		putative membrane protein
TTTAATAAAT	1	1	1	0	0	0	0	0	0	2	0	2	1	1	4	1	0	0	2	4	3	1	1	2	0	0	-2.54865	23.91	0.0179527	3.6	RNASE4	6038	YES	ribonuclease, RNase A family, 4
AAAACAGTGG	0	0	0	1	3	0	0	0	7	5	1	2	1	0	1	2	0	0	1	1	1	4	1	2	3	0	-2.21577	22.4287	0.0373614	3.6	RPL35A	6165	YES	ribosomal protein L35a
ATTAAATGCA	0	0	0	0	1	1	0	0	0	0	0	1	0	0	0	0	1	1	1	1	3	3	1	2	1	1	-2.24793	23.2901	0.0344665	3.6	WDFY3	23001		WD repeat and FYVE domain containing 3
AGGTAGGTGT	0	0	1	1	0	0	0	0	1	0	1	1	0	2	1	1	2	0	1	0	1	3	0	1	0	1	-2.27785	23.1266	0.0323497	3.6	ZNF254	9534		zinc finger protein 254
AGACAGAGTG	4	1	0	0	1	0	0	0	2	5	4	2	1	1	4	5	3	1	3	3	2	2	3	0	5	1	-2.98185	15.5394	0.00931039	3.5	FLJ23469	79763	YES	hypothetical protein FLJ23469
CCCGCCCCCG	2	5	2	2	2	0	5	0	6	16	26	11	19	3	7	4	8	5	11	11	6	6	2	1	1	0	-3.23055	21.43	0.00400873	3.5	LU	4059		Lutheran blood group (Auberger b antigen included)
GGAACCCTGA	0	1	0	2	1	2	0	0	2	6	9	5	2	0	2	2	3	5	0	2	1	2	4	0	1	0	-2.78374	23.4004	0.0105567	3.4	ASH2L	9070		ash2 (absent, small, or homeotic)-like (Drosophila)
GTAAATATGG	1	4	0	0	0	1	0	3	4	2	9	1	3	3	1	2	0	0	10	17	1	4	7	0	0	5	-2.3046	23.3343	0.0305585	3.4	BPAG1	667		bullous pemphigoid antigen 1, 230/240kDa
GCCTGGACCA	0	1	1	1	0	1	0	0	3	0	2	2	0	0	2	2	3	2	1	1	3	0	2	3	2	3	-3.11248	22.9784	0.00507485	3.4	COL23A1DKFZp434K0621	91522		collagen, type XXIII, alpha 1
ATGCTCCCTG	3	2	0	0	2	0	3	0	4	6	22	7	4	3	1	11	0	6	2	7	1	0	0	1	1	0	-2.16024	20.832	0.043069	3.4	LGALS3BP	3959	YES	lectin, galactoside-binding, soluble, 3 binding protein
TTATTCCACA	0	2	0	0	0	1	0	0	0	3	1	5	0	1	2	0	2	1	3	1	0	1	2	0	0	1	-2.18819	22.6603	0.0395636	3.4	LHFP	10186	YES	lipoma HMGIC fusion partner
TTAATACAAT	3	0	1	0	0	1	0	0	1	3	1	2	0	5	0	3	0	2	6	2	4	1	3	3	0	2	-2.66915	21.3177	0.0143575	3.4	PIGB	9488		phosphatidylinositol glycan, class B
GATTTCTCTT	1	0	0	1	1	0	0	0	0	1	0	2	1	3	2	0	2	1	2	0	1	2	1	3	1	1	-2.66369	22.9254	0.0141863	3.4	RPS4X	6191		ribosomal protein S4, X-linked
GACCCTGACT	0	5	1	2	5	0	0	0	4	11	8	9	3	1	4	13	2	11	1	5	5	3	1	4	7	6	-3.26984	21.8608	0.00365833	3.4	SH3GLB2	56904	YES	SH3-domain GRB2-like endophilin B2
AGGGACTTGT	2	0	0	1	0	0	0	3	1	2	7	3	2	2	2	0	1	4	4	1	1	5	4	2	0	3	-2.90905	20.9622	0.00867683	3.3	CPT1B	1375		carnitine palmitoyltransferase 1B (muscle)
GATTGGTCTG	1	0	0	1	1	0	0	0	0	0	4	1	2	0	3	1	1	0	3	0	0	2	1	0	4	0	-2.1383	23.9919	0.0433412	3.3	CUTL1	1523	YES	cut-like 1, CCAAT displacement protein (Drosophila)
TCTTCTTTTT	0	0	1	0	0	1	0	0	1	1	0	3	0	0	1	0	1	1	0	0	2	0	2	1	1	1	-2.12253	22.8137	0.0452883	3.3	DKFZP761M1511	54492		hypothetical protein DKFZP761M1511
CTGTTCATCT	1	1	0	0	1	0	0	0	0	3	2	0	0	1	1	1	2	0	2	1	1	3	2	1	1	1	-2.53467	22.6941	0.0188781	3.3	EFG2	84340		mitochondrial elongation factor G2
GAATGTCCTT	1	1	1	3	0	1	0	0	1	0	5	0	1	4	9	0	1	3	3	5	1	1	3	6	5	4	-2.97417	23.8839	0.00678923	3.3	FLJ21918	80004	YES	hypothetical protein FLJ21918
TACAGTATGT	14	18	3	39	28	33	5	30	53	19	34	29	10	29	107	79	39	94	88	85	88	49	152	238	14	62	-3.58782	20.807	0.00183966	3.3	GLUL	2752	YES	glutamate-ammonia ligase (glutamine synthase)
TAGCTTCCTT	2	3	0	4	1	1	5	0	3	3	2	6	0	5	6	0	18	8	10	3	0	16	1	22	8	6	-2.73338	21.8445	0.0124515	3.3	HOXC10	3226	YES	homeo box C10
TCAGCAAGTG	0	0	1	0	1	0	0	0	1	3	1	1	0	1	0	0	0	0	1	1	2	1	1	0	2	0	-2.12253	22.8137	0.0452883	3.3	KPNB3	3843		karyopherin (importin) beta 3
GAGATGGGAT	1	0	0	0	1	0	0	0	0	1	0	0	0	0	0	2	1	2	0	2	2	0	0	1	2	2	-2.10905	22.9197	0.0465513	3.3	LOC57117	57117		hypothetical nuclear factor SBBI22
AATGGAATGG	1	4	2	19	11	27	66	0	17	37	55	42	4	37	56	55	34	73	63	58	73	67	88	53	52	94	-4.16478	13.96	0.00111015	3.3	MLPH	79083		melanophilin
TAAACATTTT	0	1	1	0	0	1	0	0	3	0	0	1	0	1	0	3	1	0	1	0	1	3	2	2	4	0	-2.27874	23.8737	0.0322887	3.3	NVL	4931		nuclear VCP-like
CACCTGTCAT	0	0	0	1	3	4	3	0	1	4	8	12	1	5	2	1	3	3	1	4	8	7	6	2	0	10	-2.99857	23.7065	0.00641175	3.2	C6orf29	80736	YES	chromosome 6 open reading frame 29
TTTGTATGGG	2	2	0	1	3	0	0	0	2	3	3	3	0	1	2	7	8	3	2	5	2	0	2	7	4	3	-3.17163	23.4409	0.00425738	3.2	COMMD3	23412		COMM domain containing 3
CCACGTTCCA	2	3	0	1	1	1	0	2	0	3	0	2	3	2	3	7	3	9	10	12	3	3	0	2	6	4	-3.08584	22.8461	0.00540091	3.2	ENO2	2026		enolase 2, (gamma, neuronal)
GTTTATTCTT	0	1	1	3	1	6	5	0	4	4	8	13	1	9	4	9	8	2	4	4	16	6	10	6	4	10	-3.89063	22.1938	0.000787193	3.2	FOXA1	3169		forkhead box A1
TACACACGGA	1	1	0	2	1	0	0	0	5	0	3	4	0	1	5	2	0	1	0	1	3	4	0	0	2	5	-2.59544	23.9558	0.016174	3.2	HRIHFB2122	11078	YES	Tara-like protein
CTCTTATCAC	0	2	1	2	0	2	0	0	3	3	3	3	0	14	2	1	1	2	2	3	4	3	3	1	2	0	-2.34014	22.4568	0.0287524	3.2	LOC115098	115098		hypothetical protein BC013949
GTGGGAACAG	3	0	0	1	2	0	0	0	1	0	1	2	0	2	4	2	6	2	2	2	3	2	4	2	3	5	-2.97712	18.1703	0.00807712	3.2	LRFN4	78999	YES	leucine rich repeat and fibronectin type III domain containing 4
CCTTTCTTTA	1	1	0	0	5	1	0	0	3	2	1	2	2	0	3	0	3	4	6	5	6	4	6	3	2	5	-2.95742	15.495	0.00978477	3.2	MGC7036	196383		hypothetical protein MGC7036
CCTGGGAAGT	5	11	3	13	26	20	20	8	28	74	35	75	25	78	25	12	9	3	65	58	38	30	91	51	2	63	-4.11724	21.8927	0.000490923	3.2	MUC1	4582	YES	mucin 1, transmembrane
TCTTTGCTCT	0	2	0	0	0	2	0	0	3	1	2	3	0	0	0	1	3	0	3	2	2	1	3	0	1	4	-2.46859	19.2523	0.0232255	3.2	PARVA	55742	YES	parvin, alpha
AACTTAAAAA	1	2	1	1	0	3	0	0	12	0	3	6	4	6	1	4	4	2	4	1	1	2	0	1	6	0	-2.74453	23.3284	0.0115475	3.2	PPP3CA	5530	YES	protein phosphatase 3 (formerly 2B), catalytic subunit, alpha isoform (calcineurin A alpha)
CTTCTGGATA	1	1	4	1	2	6	0	0	3	1	6	11	1	3	5	5	1	7	13	10	4	7	0	25	0	5	-2.54829	23.3844	0.0179669	3.2	RGS5	8490		regulator of G-protein signalling 5
TGTTTTTTAG	1	2	0	0	0	1	0	0	2	3	1	2	0	3	1	1	0	3	1	3	0	4	2	0	0	3	-2.72141	22.343	0.0124643	3.2	XPA	7507		xeroderma pigmentosum, complementation group A
CACTGAGCCA	2	2	0	1	0	0	0	0	4	0	3	3	1	1	1	0	4	2	1	2	1	0	2	4	2	4	-2.8393	20.5848	0.010135	3.1	DNAJB12	54788		DnaJ (Hsp40) homolog, subfamily B, member 12
GACCTTATTT	0	0	0	3	2	2	0	0	5	1	6	4	3	2	2	1	4	0	1	5	5	0	3	3	2	2	-3.06087	19.4971	0.00643167	3.1	FMNL1	752	YES	formin-like 1
TCGAAGGAAC	1	0	0	0	1	1	0	0	0	1	4	2	1	1	1	0	1	1	3	0	0	1	0	2	1	2	-2.38093	22.6076	0.0263531	3.1	HNRPD	3184		heterogeneous nuclear ribonucleoprotein D (AU-rich element RNA binding protein 1, 37kDa)
TCTCCTCCCA	1	1	0	0	0	2	0	0	2	2	0	1	1	3	2	1	3	2	5	2	3	0	0	0	1	0	-2.54569	22.809	0.0184267	3.1	NAV1	89796		neuron navigator 1
TAGAAAAGCT	0	0	1	1	1	0	0	0	2	0	0	1	0	5	2	0	2	2	1	0	1	1	1	1	1	1	-2.23947	23.5377	0.0350871	3.1	NFIA	4774		nuclear factor I/A
GGCTTTGGTC	2	3	0	4	1	1	5	0	1	13	5	5	2	2	1	14	3	4	10	10	3	11	9	5	5	7	-3.54909	23.9923	0.00171037	3.1	RPLP1	6176	YES	ribosomal protein, large, P1
ACTACCATAA	0	0	2	0	2	1	0	0	4	0	0	3	1	0	5	0	3	0	4	3	4	2	3	2	1	0	-2.5546	23.045	0.0177168	3.1	SLIT3	6586	YES	slit homolog 3 (Drosophila)
CCAACAAGAA	0	1	1	1	1	0	0	0	0	1	1	3	2	0	2	0	0	2	3	4	0	3	4	0	0	3	-2.45771	23.8331	0.0219422	3.1	TM4SF2	7102		transmembrane 4 superfamily member 2
CACAATCTGG	0	0	0	0	0	1	0	2	1	3	0	0	0	0	2	0	2	1	2	2	0	1	3	1	3	0	-2.15411	20.8004	0.0436056	3.1	ZNF526	116115		zinc finger protein 526
TTAATTACAC	0	2	0	2	1	1	0	2	2	2	3	1	2	7	4	7	3	0	0	3	3	7	1	2	3	4	-3.25717	23.9559	0.0034696	3	IRA1	79718		likely ortholog of mouse IRA1 protein
ATAAGATGGT	0	1	0	1	0	1	0	0	0	1	0	2	0	0	2	2	1	1	1	1	3	2	0	3	0	1	-2.2672	22.1301	0.0335501	3	SERPINB1	1992		serine (or cysteine) proteinase inhibitor, clade B (ovalbumin), member 1
GCGATGCCCG	1	1	0	0	0	0	0	2	0	1	3	6	0	0	0	4	2	2	1	1	1	0	0	1	4	1	-2.09836	23.9998	0.0470551	3	SGSH	6448		N-sulfoglucosamine sulfohydrolase (sulfamidase)
TTCTGTGTCA	1	1	0	1	2	0	0	0	1	1	5	4	0	7	1	2	1	3	1	3	0	0	1	1	2	1	-2.43027	23.9346	0.0232989	3	SLC25A1	6576	YES	solute carrier family 25 (mitochondrial carrier; citrate transporter), member 1
TTTTTGAAAC	0	1	1	1	1	0	3	0	1	5	2	4	1	5	1	1	3	5	2	3	2	1	2	2	4	4	-3.50439	21.6192	0.00211036	3	TAZ	6901		tafazzin (cardiomyopathy, dilated 3A (X-linked); endocardial fibroelastosis 2; Barth syndrome)
CACGAAGATG	0	0	0	1	12	4	8	0	3	2	5	13	2	2	15	7	31	21	5	4	8	10	15	5	0	16	-2.42175	23.2156	0.0237354	2.9	ALCAM	214		activated leukocyte cell adhesion molecule
AGTAAGCTCC	3	0	0	2	1	3	0	0	4	0	0	6	0	1	3	1	2	3	5	3	1	5	4	7	6	7	-2.83593	22.2149	0.00961636	2.9	ALEX3	51566		ALEX3 protein
GCAATGTTTT	0	2	0	0	0	0	3	0	1	1	2	3	3	1	0	1	2	0	2	0	2	5	0	2	5	3	-2.24764	17.7914	0.0381611	2.9	ATP2B1	490		ATPase, Ca++ transporting, plasma membrane 1
CCGGAATGTG	6	0	0	2	3	1	0	2	0	7	3	3	5	8	3	5	6	9	9	4	8	1	8	1	4	7	-3.3745	18.5202	0.00337684	2.9	B4GALT7	11285	YES	xylosylprotein beta 1,4-galactosyltransferase, polypeptide 7 (galactosyltransferase I)
GGGTAGGAGG	1	2	1	1	0	0	0	0	3	3	3	1	0	0	3	3	0	0	2	4	2	1	2	2	2	2	-2.89147	22.0656	0.00846956	2.9	CDK9	1025		cyclin-dependent kinase 9 (CDC2-related kinase)
CAGGGGTTGG	0	2	1	2	2	2	0	0	3	14	2	2	1	1	0	5	5	4	4	3	1	4	1	1	3	4	-2.57882	23.0563	0.016786	2.9	FLJ00012	89849	YES	hypothetical protein FLJ00012
TTTTTTTCAG	1	2	0	1	0	0	0	0	1	1	2	2	0	1	5	0	1	1	1	1	3	2	2	1	2	0	-2.45247	20.9415	0.0234941	2.9	HPS3	84343		Hermansky-Pudlak syndrome 3
TATCATTATT	0	1	0	1	1	2	0	2	3	0	0	2	2	3	2	4	2	1	4	1	3	2	5	6	5	1	-3.26347	22.8629	0.00355702	2.9	HSD17B4	3295	YES	hydroxysteroid (17-beta) dehydrogenase 4
CTTGTAAACT	0	1	0	0	2	1	0	0	4	0	2	5	0	2	1	0	2	1	1	1	1	2	2	0	1	1	-2.32255	22.4285	0.0298481	2.9	LBH	81606		likely ortholog of mouse limb-bud and heart gene
CCTGTGGTTT	0	0	0	0	0	2	3	0	2	0	2	2	1	5	1	3	2	2	1	3	0	1	2	1	3	2	-2.39016	15.917	0.030404	2.9	MARK3	4140		MAP/microtubule affinity-regulating kinase 3
ACATTAAAGC	1	3	1	1	1	2	3	0	3	1	1	2	2	2	1	6	5	11	8	7	8	1	4	2	2	11	-3.10203	23.4955	0.00502333	2.9	MGC32124	124936		hypothetical protein MGC32124
GGGCGTACTA	1	1	0	0	0	0	0	2	2	2	1	2	1	1	0	1	1	3	0	4	0	2	3	1	0	2	-2.46974	21.077	0.022179	2.9	MTR	4548		5-methyltetrahydrofolate-homocysteine methyltransferase
GGATTCACAT	0	1	0	2	1	1	0	2	2	4	5	2	3	4	2	6	1	1	2	1	5	4	0	0	0	4	-3.07539	23.6744	0.00535035	2.9	RNF44	22838		ring finger protein 44
ATTTCTTCAA	5	6	3	11	11	12	0	2	11	28	21	69	8	8	46	12	8	8	25	13	8	29	7	13	1	12	-2.86257	21.8725	0.00932093	2.9	SFRP2	6423		secreted frizzled-related protein 2
GTTGGGAAGA	1	0	0	0	3	1	0	0	3	1	0	5	3	2	0	0	0	0	4	4	0	4	2	0	4	1	-2.14821	22.0086	0.0429658	2.9	STEAP	26872	YES	six transmembrane epithelial antigen of the prostate
GGAACTTTTA	6	9	0	14	5	27	10	0	10	17	14	23	33	13	27	43	11	34	16	17	20	24	26	44	54	36	-3.97852	19.4313	0.000804729	2.9	SULF2	55959		sulfatase 2
TGGAAGCAGA	0	2	1	0	0	2	0	0	4	6	2	5	1	1	0	2	1	1	4	3	0	0	0	2	1	0	-2.25321	23.5663	0.034084	2.9	THBS4	7060		thrombospondin 4
CACTACTCTG	2	0	0	1	1	0	3	0	2	2	3	3	4	2	3	2	0	2	3	5	3	2	2	3	0	4	-3.05224	19.1554	0.0065563	2.9	ZFYVE20	64145		zinc finger, FYVE domain containing 20
TAAATATGAC	1	2	0	1	0	0	0	0	2	4	1	1	0	2	2	1	0	3	0	4	0	0	1	1	2	2	-2.35577	21.955	0.0282809	2.9	ZNF263	10127		zinc finger protein 263
TTTGCACCAT	1	0	0	1	1	0	3	0	1	1	2	2	2	0	3	1	1	2	4	3	9	1	0	0	0	6	-2.11255	23.98	0.0457046	2.8	AZGP1	563		alpha-2-glycoprotein 1, zinc
ATTTTTGTAT	1	3	1	1	1	1	0	2	4	3	4	4	2	2	6	3	0	6	7	5	5	4	0	2	4	2	-3.78193	22.2006	0.00102505	2.8	BBC3	27113	YES	BCL2 binding component 3
GCCCGTGCCA	0	2	0	2	2	2	3	5	0	11	2	5	3	5	8	7	6	7	7	3	4	8	5	5	8	6	-4.38535	21.3642	0.000258565	2.8	C12orf10	60314		chromosome 12 open reading frame 10
GACAGCTGAT	0	2	0	2	1	0	0	0	6	1	0	2	0	1	1	0	2	5	1	1	1	5	1	4	0	1	-2.10145	23.6299	0.0467585	2.8	C9orf3	84909	YES	chromosome 9 open reading frame 3
CCTCCAGCCC	1	1	0	2	0	1	0	0	1	2	0	8	2	2	3	0	2	0	0	1	0	5	1	3	1	1	-2.1106	23.8303	0.0458879	2.8	COL5A1	1289	YES	collagen, type V, alpha 1
CCTCTCCAAA	1	1	1	4	3	4	0	2	4	4	5	8	4	2	5	3	3	8	11	4	10	4	4	10	5	6	-4.39021	22.3276	0.000232588	2.8	COPS4	51138		COP9 constitutive photomorphogenic homolog subunit 4 (Arabidopsis)
ACAGAATGCC	3	2	1	2	3	5	0	0	3	7	4	22	8	3	4	6	3	0	8	7	5	9	6	4	1	0	-2.81083	23.3277	0.00991991	2.8	FBLN1	2192		fibulin 1
GCTATTACAC	0	0	0	4	0	3	0	0	3	1	0	1	1	2	3	3	4	3	6	2	1	2	3	2	6	1	-2.27534	13.6669	0.0404666	2.8	FLJ20605	54996		hypothetical protein FLJ20605
TCTTGTAAAC	0	1	0	1	1	1	0	2	2	0	3	0	1	2	3	1	5	1	1	0	4	3	6	1	1	4	-2.66252	23.744	0.0139105	2.8	KIAA0433	23262		KIAA0433 protein
ATTTGACAAT	1	0	0	1	0	1	0	0	1	2	1	2	0	1	3	1	1	1	1	1	1	0	1	1	1	0	-2.12835	21.7917	0.0453126	2.8	LOC91137	91137	YES	hypothetical protein BC017169
CCAAAGAGTA	2	2	2	0	0	2	0	0	1	2	6	2	0	3	2	2	0	4	5	7	3	1	5	2	5	1	-3.00564	23.2846	0.00630632	2.8	MRPL22	29093		mitochondrial ribosomal protein L22
TTTGAATTAA	0	3	1	9	4	4	0	0	3	0	7	6	1	3	16	9	6	10	3	7	5	3	10	13	24	5	-2.66202	22.864	0.0142393	2.8	NET-6	27075		transmembrane 4 superfamily member 13
TTTTGTTTTG	5	4	4	8	10	0	8	0	11	11	10	16	3	3	21	16	0	1	11	7	22	14	45	17	2	34	-2.88168	22.6774	0.00866176	2.8	NET-7	23555	YES	transmembrane 4 superfamily member tetraspan NET-7
TCCTGCTGAT	0	1	1	0	0	0	0	2	3	1	5	3	0	1	0	3	1	2	0	2	1	0	0	1	1	1	-2.15189	22.9187	0.0426421	2.8	SEC24C	9632		SEC24 related gene family, member C (S. cerevisiae)
TTGAATTCCC	1	12	6	24	6	23	33	5	33	19	28	24	12	21	64	38	72	21	57	89	15	49	44	18	4	85	-3.50706	23.9992	0.00189517	2.8	SEMA3C	10512		sema domain, immunoglobulin domain (Ig), short basic domain, secreted, (semaphorin) 3C
GTTTGCTTAG	1	2	0	1	1	3	0	2	0	1	0	7	2	0	3	8	5	8	2	2	1	4	8	6	4	2	-2.89411	23.7581	0.00818287	2.8	TRAF5	7188		TNF receptor-associated factor 5
CAATTAAAAA	0	1	1	2	1	1	0	2	2	7	1	1	1	0	1	3	0	6	2	2	1	4	5	6	2	6	-2.78221	23.995	0.010594	2.8	ZNF189	7743		zinc finger protein 189
CTTAATCTTG	1	4	1	4	8	1	3	0	4	12	18	15	4	6	8	2	2	21	9	10	4	5	6	2	4	4	-3.00932	23.9299	0.00625193	2.7	BTG2	7832		BTG family, member 2
CTGCAGAAAT	1	1	1	0	2	2	3	0	6	4	0	2	2	3	2	4	2	6	7	4	4	5	3	3	1	2	-3.61166	21.5075	0.00163769	2.7	DICER1	23405		Dicer1, Dcr-1 homolog (Drosophila)
CATCTTTAAG	1	2	0	0	0	2	0	0	1	0	3	0	2	0	0	2	2	6	1	1	3	2	3	2	0	2	-2.17637	21.6417	0.0410856	2.7	ITSN2	50618		intersectin 2
CAGATAAGTT	0	3	0	1	4	9	0	0	3	4	4	19	5	3	9	1	0	1	17	9	1	8	8	6	2	4	-2.2032	21.2154	0.0388833	2.7	KIAA0182	23199	YES	KIAA0182 protein
AGGGAGCAGA	6	3	0	1	1	2	0	0	8	10	7	16	7	2	0	2	3	1	1	9	0	6	4	2	1	1	-2.26059	23.6395	0.0335558	2.7	MFAP4	4239		microfibrillar-associated protein 4
AGTAGTCTGC	0	1	0	1	3	0	0	0	2	1	1	2	1	2	4	2	2	0	2	3	1	1	1	2	2	1	-2.20121	16.6589	0.0427462	2.7	MRP63	78988	YES	mitochondrial ribosomal protein 63
AAGATAATGT	0	1	0	0	0	1	0	2	0	1	2	0	1	0	3	4	1	1	2	1	2	1	1	1	1	2	-2.23071	20.4653	0.0373127	2.7	NUP98	4928		nucleoporin 98kDa
GCCCTAATTG	0	2	0	3	0	0	0	2	2	3	1	1	2	5	1	2	0	3	4	5	3	4	0	1	0	5	-2.45302	18.8508	0.0245898	2.7	RNF123	63891	YES	ring finger protein 123
TTACAATCAC	1	0	0	0	4	2	0	2	0	4	3	1	0	2	5	1	2	3	3	3	3	6	6	3	3	7	-2.8529	18.3893	0.0105655	2.7	SRPR	6734	YES	signal recognition particle receptor ('docking protein')
ATGACGCTCA	2	4	0	0	0	1	0	3	3	3	12	9	2	3	0	5	1	6	2	6	2	2	1	1	1	1	-2.25857	23.6319	0.0336992	2.7	TDE2L	347735		tumor differentially expressed 2-like
AGCTGATCAG	0	0	0	1	3	0	3	2	1	5	10	3	4	1	0	1	1	4	6	1	5	2	1	5	0	2	-2.31547	23.5139	0.029857	2.6	APEH	327		N-acylaminoacyl-peptide hydrolase
CTGCAATTTC	0	0	0	0	0	0	0	0	0	4	2	6	0	0	1	1	0	0	1	1	1	0	2	2	4	22	-2.20666	17	0.0413789	2.6	CHAD	1101	YES	chondroadherin
TATGTATGTT	3	3	1	4	2	8	3	0	5	6	4	6	1	7	14	10	6	10	13	7	10	12	5	7	7	9	-4.19717	18.5675	0.000541617	2.6	CSNK1A1	1452		casein kinase 1, alpha 1
AACAGGGGCC	2	3	2	1	1	4	0	0	2	5	7	13	4	3	4	3	1	0	10	3	1	7	6	1	2	4	-2.82627	23.9947	0.00957357	2.6	DKFZP434B044	83716		hypothetical protein DKFZp434B044
CACCACGGTG	6	10	2	55	15	21	66	2	48	101	21	65	40	45	82	24	8	33	45	54	63	149	85	70	22	82	-3.11734	18.3268	0.00594925	2.6	EVL	51466		Enah/Vasp-like
TGTTATTCAG	2	5	2	4	0	0	0	2	2	5	5	6	3	3	2	3	3	4	11	9	3	3	4	8	6	8	-3.34972	18.1787	0.00356714	2.6	FLJ11021	65117		similar to splicing factor, arginine/serine-rich 4
GACAATGTAT	2	1	2	1	0	4	0	0	4	0	4	3	3	1	3	3	3	2	7	4	6	4	2	4	0	5	-3.06413	17.8348	0.00702377	2.6	GNG2	54331		guanine nucleotide binding protein (G protein), gamma 2
GACTACCTTT	5	5	0	1	0	3	3	3	2	2	6	2	1	1	17	8	6	29	4	9	7	5	1	9	0	8	-2.26586	22.1227	0.0336445	2.6	HIST1H2BD	3017		histone 1, H2bd
TCAACAAATT	2	1	0	0	0	2	0	2	3	2	1	10	1	3	1	0	2	1	0	2	3	5	3	2	1	1	-2.22197	23.9965	0.0364039	2.6	HNOEL-iso	56944	YES	HNOEL-iso protein
TAGCCGGGAC	1	2	1	0	2	0	0	2	1	1	5	9	2	0	5	4	3	1	2	6	3	1	2	0	1	1	-2.48473	23.9857	0.0206781	2.6	KLF2	10365	YES	Kruppel-like factor 2 (lung)
ATCGAGCCAC	1	0	1	1	1	0	0	0	2	1	0	2	1	1	2	0	2	2	1	1	1	1	1	2	2	1	-2.16655	21.0976	0.0419199	2.6	LDLR	3949	YES	low density lipoprotein receptor (familial hypercholesterolemia)
ATTGATCAAT	1	4	0	9	2	6	3	5	4	1	4	5	3	6	10	9	5	16	6	11	7	4	13	16	27	31	-2.88042	23.5966	0.00844702	2.6	LOC201895	201895		hypothetical protein LOC201895
TAGTTGGAAA	1	0	15	7	10	6	5	9	32	14	20	54	5	29	4	4	10	9	18	34	1	10	40	8	0	24	-2.81343	23.0083	0.00986086	2.6	NR4A1	3164	YES	nuclear receptor subfamily 4, group A, member 1
TTAGTTTTTA	1	6	1	6	4	8	5	2	10	2	8	6	2	1	26	10	2	20	28	9	5	6	1	45	3	11	-2.32096	20.4026	0.0309698	2.6	PLAT	5327	YES	plasminogen activator, tissue
AAGGAAGATG	0	2	3	0	3	1	0	2	2	10	2	4	1	2	1	4	5	12	1	5	4	2	2	2	4	2	-2.69347	24	0.0129697	2.6	PSMB8	5696		proteasome (prosome, macropain) subunit, beta type, 8 (large multifunctional protease 7)
CCTCCAGCAG	1	2	1	1	15	15	3	0	6	16	26	23	1	36	1	1	10	26	14	10	13	5	18	12	0	5	-2.34967	21.8828	0.0286481	2.6	RARRES3	5920	YES	retinoic acid receptor responder (tazarotene induced) 3
AGATTCAAAC	9	19	6	29	26	34	36	8	18	17	10	26	16	31	184	227	16	23	46	53	66	57	31	22	54	79	-2.26038	19.5251	0.0357304	2.6	SH3BGRL	6451	YES	SH3 domain binding glutamic acid-rich protein like
AACTTTCTAG	1	0	0	0	2	0	0	2	2	0	2	1	0	1	3	0	1	2	3	3	4	1	0	4	1	1	-2.23983	19.6723	0.0372554	2.6	SRP72	6731		signal recognition particle 72kDa
CGCCCAGCTC	1	2	0	3	1	0	0	2	5	4	6	4	3	1	1	0	1	1	9	1	7	0	4	3	1	1	-2.46379	23.9968	0.0216518	2.6	SUSD3	203328		sushi domain containing 3
CTTACATTTT	0	2	0	4	0	4	0	3	10	1	12	4	1	4	4	3	2	2	4	0	1	6	1	5	0	16	-2.17198	23.997	0.0404166	2.6	TPBG	7162	YES	trophoblast glycoprotein
TTTTATTATT	0	1	1	2	2	3	3	0	6	4	2	8	1	1	6	4	5	7	9	1	4	3	2	3	1	2	-3.23499	23.681	0.00365914	2.6	UGCG	7357		UDP-glucose ceramide glucosyltransferase
CAAAATATGT	0	3	0	1	0	2	0	0	2	1	1	2	0	4	3	4	1	2	0	3	2	1	2	4	1	2	-2.27846	16.1111	0.0367676	2.6	VEGFC	7424		vascular endothelial growth factor C
TACTTAGGAT	0	1	0	0	0	1	0	2	3	3	0	0	0	1	0	1	2	0	2	1	2	1	2	2	2	1	-2.10651	20.1224	0.0479884	2.6	ZF	58487		HCF-binding transcription factor Zhangfei
CCCCATACTA	1	5	0	1	0	2	5	8	1	3	8	2	0	1	19	6	3	5	7	12	11	4	3	20	5	12	-2.40914	23.6581	0.0243958	2.5	CELSR2	1952	YES	cadherin, EGF LAG seven-pass G-type receptor 2 (flamingo homolog, Drosophila)
GCCATATTAT	1	2	4	2	1	2	3	2	9	13	4	9	0	3	8	9	2	0	6	5	7	3	6	5	0	6	-3.2179	23.9149	0.00381201	2.5	CRIM1	51232		cysteine-rich motor neuron 1
TCTTTTTAAA	2	3	2	3	2	2	0	2	6	1	21	9	6	1	3	2	6	3	4	9	5	5	4	3	1	1	-2.45005	21.9808	0.023137	2.5	FGFR1	2260	YES	fibroblast growth factor receptor 1 (fms-related tyrosine kinase 2, Pfeiffer syndrome)
CTGTATTAAA	0	1	2	1	0	4	5	0	7	0	2	4	7	3	4	4	2	1	6	8	3	6	8	3	2	2	-2.76551	17.564	0.0132305	2.5	FLJ90798	219654	YES	hypothetical protein FLJ90798
AATAAAGAGA	0	2	1	4	1	5	8	0	1	16	17	3	3	1	9	4	5	6	10	6	3	5	19	4	2	3	-2.42952	23.682	0.0233368	2.5	KIF12	113220		kinesin family member 12
TAAAATATTG	1	4	1	10	6	4	5	2	7	10	7	5	1	5	2	5	4	8	18	12	16	17	14	25	14	14	-3.36476	23.7222	0.00267744	2.5	LRIG1	26018		leucine-rich repeats and immunoglobulin-like domains 1
GAAATGGGGA	1	1	0	1	2	1	0	0	4	1	2	0	1	2	1	3	0	2	1	2	6	0	2	4	2	1	-2.41959	22.671	0.0242509	2.5	LRP2	4036	YES	low density lipoprotein-related protein 2
GGGGCTTCCA	0	3	0	1	3	1	3	0	0	6	5	4	1	0	1	1	4	3	9	3	3	5	6	3	0	9	-2.61593	23.4668	0.0154484	2.5	PHF15	23338	YES	PHD finger protein 15
GAGTAAAAAA	1	4	1	4	11	5	8	2	37	3	11	5	14	3	8	10	14	7	5	4	5	23	16	15	3	19	-2.89326	23.882	0.00819905	2.5	PLA1A	51365	YES	phospholipase A1 member A
GATCTTGTAT	1	1	0	1	2	3	0	0	1	0	0	3	0	0	7	2	1	0	6	3	4	4	7	6	0	1	-2.09805	23.9745	0.0470851	2.5	TP53BP1	7158	YES	tumor protein p53 binding protein, 1
TAGATGTGAT	6	1	0	3	3	3	0	3	3	6	4	4	1	3	7	9	4	4	5	6	8	9	6	10	5	13	-3.66037	19.4716	0.00166336	2.5	ZNF207	7756		zinc finger protein 207
GATAGGTCGG	2	2	0	0	1	0	3	0	2	3	1	3	6	2	1	1	1	5	6	3	2	1	0	3	2	2	-2.52214	19.49	0.0207477	2.4	ACO1	48	YES	aconitase 1, soluble
TCCGTGGTTG	3	5	5	11	5	13	3	0	7	12	12	13	25	5	15	13	6	30	8	5	40	2	10	28	4	3	-2.63817	23.9334	0.0146953	2.4	BASP1	10409		brain abundant, membrane attached signal protein 1
CTGAGGGTGG	1	4	2	3	1	0	0	5	5	5	3	5	1	4	7	9	3	4	13	3	8	7	2	5	2	2	-3.06655	21.2934	0.00585685	2.4	C14orf123	29082		chromosome 14 open reading frame 123
GGCAGCCTGG	4	1	0	1	1	1	0	2	7	6	1	3	2	0	2	5	2	4	4	2	4	1	3	1	2	5	-2.78322	19.8096	0.0118485	2.4	CHERP	10523	YES	calcium homeostasis endoplasmic reticulum protein
ACTTATTATG	6	11	3	19	24	16	3	0	49	14	39	122	14	5	20	8	19	7	40	19	12	31	22	21	2	5	-2.08899	22.7941	0.0484908	2.4	DCN	1634		decorin
TAAATGTACA	4	2	2	3	0	3	0	0	4	0	1	8	0	0	2	1	6	0	9	8	0	12	7	6	1	11	-2.18817	23.8146	0.0390752	2.4	DKFZp761K1423	55358		hypothetical protein DKFZp761K1423
CAGCCAAATA	1	1	2	2	1	6	3	0	2	2	3	3	3	2	7	4	8	13	4	6	3	4	2	3	9	7	-2.88253	21.4216	0.00891003	2.4	FBX30	93611	YES	F-box protein FBX30
TAGTAAAGGC	2	7	1	7	3	4	0	2	2	3	7	9	2	9	4	3	6	9	15	12	7	7	20	7	6	11	-3.15214	22.1224	0.00462429	2.4	FLJ12895	65982		hypothetical protein FLJ12895
CTGCCTCCTT	2	7	1	6	2	3	18	9	7	7	1	7	2	2	10	9	16	55	18	9	14	23	13	8	40	17	-2.28981	23.8823	0.031537	2.4	HSMNP1	55861		chromosome 20 open reading frame 35
AGTTATTTTG	0	0	1	2	2	1	0	2	2	0	3	4	2	1	3	2	5	3	0	0	6	5	2	0	1	5	-2.54481	23.3587	0.0181062	2.4	LOC123169	123169		senescence downregulated leo1-like
CTCAATAAAA	0	0	0	2	0	3	0	3	1	2	0	0	0	4	3	4	7	0	2	2	1	3	4	4	4	2	-2.1277	19.0418	0.0466756	2.4	NOTCH2	4853	YES	Notch homolog 2 (Drosophila)
AGGCCTGGGC	1	2	1	2	0	2	0	0	0	4	5	3	5	1	2	3	0	3	5	0	5	2	0	1	0	4	-2.41642	23.5113	0.0240127	2.4	PINK1	65018	YES	PTEN induced putative kinase 1
CCTGCCCACC	4	1	0	3	2	1	3	0	13	2	19	1	1	4	4	1	4	5	3	2	1	4	4	1	6	2	-2.08488	22.5112	0.0488971	2.4	PNMT	5409	YES	phenylethanolamine N-methyltransferase
GAACAGCAAA	1	2	3	0	1	3	5	2	2	5	8	7	12	1	4	2	3	15	2	3	2	3	9	4	3	5	-2.77187	23.8875	0.0108479	2.4	PRKAR2B	5577		protein kinase, cAMP-dependent, regulatory, type II, beta
AAGTGGATAG	6	7	2	3	1	0	0	0	4	12	6	11	2	5	4	7	6	3	2	6	7	11	3	5	3	4	-2.6351	14.4994	0.0195904	2.4	SFPQ	6421	YES	splicing factor proline/glutamine rich (polypyrimidine tract binding protein associated)
TTTGAGGTGG	1	3	0	5	1	2	0	0	2	5	3	10	2	2	4	4	3	2	6	5	2	3	3	2	0	8	-2.58224	18.039	0.0187871	2.4	SSPN	8082	YES	sarcospan (Kras oncogene-associated gene)
ATGCGGAGTC	0	0	2	0	3	2	0	0	1	3	5	3	2	0	0	4	0	3	4	2	1	1	1	3	3	2	-2.23616	16.287	0.0399376	2.4	TJP3	27134	YES	tight junction protein 3 (zona occludens 3)
GACCCCAAGG	1	2	0	3	2	0	0	2	12	2	5	0	1	1	3	5	0	3	2	3	4	3	2	0	0	6	-2.07341	23.8935	0.0495182	2.3	CCND1	595		cyclin D1 (PRAD1: parathyroid adenomatosis 1)
GACTGTTGCT	1	1	0	5	5	1	3	3	7	7	10	10	2	2	2	5	4	12	10	6	4	3	4	6	3	2	-3.15218	21.6891	0.00480763	2.3	CDW92	23446		CDW92 antigen
TTACCGTCCC	0	2	1	0	2	3	3	3	2	15	5	9	3	1	2	6	0	4	5	3	0	6	4	5	1	1	-2.32438	23.4529	0.0292926	2.3	CHD3	1107		chromodomain helicase DNA binding protein 3
TAAGCTGTGC	4	7	0	5	1	6	3	2	7	11	11	24	1	0	6	1	1	13	4	4	26	7	9	8	3	11	-2.42072	23.2328	0.0237888	2.3	CYBRD1	79901		cytochrome b reductase 1
TTTTTCTCCC	1	0	0	2	1	3	0	0	2	3	4	3	1	1	4	4	0	1	3	4	3	1	0	1	1	1	-2.30511	17.3354	0.0340378	2.3	DREV1	51108	YES	DORA reverse strand protein 1
ATGACTGCTG	0	1	0	1	4	3	0	2	3	5	7	3	0	1	1	0	7	4	2	6	4	6	4	1	1	2	-2.38782	20.9675	0.02693	2.3	FLJ22794	63901		FLJ22794 protein
TTTGGAAAAA	0	7	1	4	2	3	0	0	8	2	2	3	3	4	3	5	5	4	3	6	5	4	8	8	9	6	-2.70172	12.1359	0.0192479	2.3	GNPAT	8443	YES	glyceronephosphate O-acyltransferase
AGTTTGTATC	1	0	0	0	1	2	0	2	2	3	3	3	0	0	1	2	1	1	2	0	1	2	3	3	1	3	-2.25604	19.9083	0.0360475	2.3	HBLD2	81689		HESB like domain containing 2
CAAACCATCC	7	13	4	19	25	36	51	8	18	43	43	50	9	33	59	81	37	60	48	71	77	34	35	37	36	59	-3.72882	16.8982	0.00182768	2.3	KRT18	3875		keratin 18
CGAAAAAAAA	1	2	1	2	0	4	5	2	1	2	6	4	7	3	5	2	8	4	1	7	2	4	4	6	13	8	-3.01203	23.1091	0.00621233	2.3	MAEA	10296		macrophage erythroblast attacher
ACCAGCTGTC	1	2	0	1	2	0	3	3	2	8	15	1	0	3	3	2	1	2	6	2	2	2	5	5	1	2	-2.07684	23.0304	0.0491724	2.3	MBD6	114785	YES	methyl-CpG binding domain protein 6
AAAACAAAAC	2	1	0	0	1	3	3	0	4	3	4	3	3	2	1	0	2	2	3	3	2	7	1	5	1	5	-2.67487	18.2689	0.0154539	2.3	OSBP	5007		oxysterol binding protein
CGGCAGAGCT	3	2	2	2	1	4	3	0	0	2	7	5	1	1	4	2	4	5	3	14	5	4	6	5	4	17	-2.54542	23.2828	0.018082	2.3	P2RX4	5025		purinergic receptor P2X, ligand-gated ion channel, 4
TTTTCAGGTA	0	1	3	3	1	0	0	0	2	2	1	2	0	4	5	5	0	3	3	1	4	1	3	3	0	2	-2.14879	16.4679	0.047302	2.3	PPP2CA	5515		protein phosphatase 2 (formerly 2A), catalytic subunit, alpha isoform
CATACACACA	1	1	3	1	2	1	0	0	4	0	2	3	3	2	0	2	4	6	3	2	2	1	4	5	3	0	-2.67646	20.976	0.0145053	2.3	PURA	5813		purine-rich element binding protein A
ATGGAATGCT	0	2	0	3	2	6	0	2	7	2	4	0	0	2	3	3	4	6	7	2	8	5	7	7	2	7	-2.54648	17.1911	0.0208603	2.3	RIPK3	11035	YES	receptor-interacting serine-threonine kinase 3
ATGGTGCTGA	5	3	0	0	2	0	3	3	6	5	6	2	2	3	5	8	2	4	5	1	1	9	2	14	0	7	-2.48772	22.9054	0.0209204	2.3	SREBF1	6720	YES	sterol regulatory element binding transcription factor 1
ATGAGACCCT	0	0	2	2	1	1	0	0	4	0	2	1	4	0	1	0	2	4	2	1	1	1	2	3	1	2	-2.24668	19.9237	0.0367406	2.3	SVIL	6840		supervillin
GCCAGCGTCA	1	4	1	0	0	2	0	0	0	4	3	4	2	3	3	4	1	2	2	4	2	1	2	2	1	2	-2.1618	14.5011	0.0484399	2.3	TUBGCP2	10844	YES	tubulin, gamma complex associated protein 2
TTATCCTGAC	1	1	0	0	1	1	0	2	4	4	1	2	0	3	1	3	3	2	2	2	0	0	2	0	1	1	-2.2752	20.3191	0.0340502	2.3	UNC50	25972		unc-50 homolog (C. elegans)
TTGTGCACTA	1	0	0	1	3	2	0	0	3	2	1	2	0	3	2	1	2	2	2	1	1	3	4	2	1	4	-2.21771	17.1632	0.0404872	2.3	USP47	55031	YES	ubiquitin specific protease 47
ATGTTAGGGA	2	0	0	3	4	0	0	2	0	5	6	3	2	0	7	7	5	4	2	1	4	3	3	2	3	0	-2.37984	19.1867	0.0279514	2.3	VTI1B	10490		vesicle transport through interaction with t-SNAREs homolog 1B (yeast)
GCTCCTGTTT	0	2	1	0	1	2	0	0	2	0	3	3	0	1	2	1	2	3	1	2	2	5	1	0	1	2	-2.25116	19.875	0.0364071	2.3	ZNF325	51711		zinc finger protein 325
AGTAAACCAT	2	3	0	7	3	5	8	2	4	5	7	1	4	4	10	3	8	14	10	9	13	11	13	20	7	7	-3.23234	22.1193	0.00382858	2.2	ATF2	1386		activating transcription factor 2
TTTACTTTGG	1	3	3	0	2	0	0	3	5	7	1	1	2	3	0	3	0	8	10	6	2	6	1	2	0	3	-2.1531	23.76	0.0420339	2.2	C9orf61	9413		chromosome 9 open reading frame 61
GGGAAGAGAT	1	2	2	0	1	0	0	0	0	2	2	2	3	1	0	1	4	1	4	1	1	2	2	1	2	1	-2.13895	19.585	0.0456407	2.2	CRY2	1408		cryptochrome 2 (photolyase-like)
TACGCTTGGT	6	2	0	1	2	0	3	3	4	1	4	11	4	1	4	7	2	16	2	8	7	3	0	1	5	4	-2.21659	23.5308	0.0368176	2.2	CYB5R1	51706		cytochrome b5 reductase 1 (B5R.1)
AAGGAAACAG	0	2	0	5	3	3	0	2	1	4	2	1	4	2	5	5	4	5	5	1	4	4	8	6	2	11	-2.6072	18.8008	0.0178272	2.2	DLG2	1740		discs, large homolog 2, chapsyn-110 (Drosophila)
ATACTAGTGG	0	2	0	3	3	1	0	0	0	1	2	2	0	0	6	3	1	6	3	3	2	3	4	3	2	3	-2.11523	17.4475	0.0494774	2.2	DLG3	1741	YES	discs, large homolog 3 (neuroendocrine-dlg, Drosophila)
TCTGCACCTC	0	0	0	0	0	0	0	0	1	1	2	0	1	6	0	9	0	6	3	6	3	0	0	1	0	0	-3.26636	17	0.00454852	2.2	EEF1A2	1917		eukaryotic translation elongation factor 1 alpha 2
TTCAGGGCTT	5	2	0	1	3	1	5	0	2	5	4	5	5	1	9	5	5	5	3	6	5	6	4	5	5	5	-3.02806	14.7024	0.00903459	2.2	EIF5	1983		eukaryotic translation initiation factor 5
AGCACTTTTG	2	0	1	3	2	2	0	5	9	2	8	4	4	1	4	1	3	7	6	2	3	4	4	2	3	7	-2.86111	19.581	0.00999609	2.2	FEZ2	9637		fasciculation and elongation protein zeta 2 (zygin II)
TGAATTTATT	0	3	0	2	2	2	0	2	0	0	1	3	0	3	8	5	2	5	1	1	3	4	7	5	4	2	-2.36866	23.5312	0.0266316	2.2	FLJ25059	196294	YES	hypothetical protein FLJ25059
TGGACCAGGC	4	2	0	1	1	1	3	2	2	9	8	7	3	2	1	0	3	6	1	3	4	3	1	3	6	6	-2.66203	23.5248	0.0139259	2.2	GPR108	56927		G protein-coupled receptor 108
TGGGGTGGAG	1	2	1	3	3	1	3	0	1	1	6	2	0	3	6	7	1	3	4	5	8	5	3	5	3	6	-2.95935	22.269	0.00724472	2.2	GSTZ1	2954		glutathione transferase zeta 1 (maleylacetoacetate isomerase)
CATAAAAAAA	1	4	0	4	1	3	0	0	3	2	2	6	5	1	2	2	2	2	3	5	3	6	3	6	3	7	-2.47215	14.3054	0.0268726	2.2	LOC159090	159090		similar to hypothetical protein MGC17347
GAAATAAAAA	1	2	4	6	5	4	0	2	5	12	4	5	6	10	11	5	4	9	4	1	5	7	15	4	10	3	-3.29972	22.4365	0.00326425	2.2	MAX	4149	YES	MAX protein
TAAGTAAAGT	0	4	0	5	5	2	8	8	6	3	1	2	4	8	11	26	8	10	1	3	6	10	22	15	11	12	-2.52013	24	0.0191245	2.2	MGC11242	79170	YES	hypothetical protein MGC11242
GTTTAAGTTA	1	8	2	3	0	1	3	11	7	3	8	3	1	5	17	14	1	4	16	9	5	5	14	17	0	17	-2.33551	21.0471	0.0295164	2.2	MGC18216	145815	YES	hypothetical protein MGC18216
TTCAGTAAAA	0	0	1	2	1	2	0	0	0	1	2	3	2	1	1	1	2	3	2	1	1	3	1	2	1	3	-2.14258	19.6115	0.0453115	2.2	MGC39325	90362		hypothetical protein MGC39325
TAGAATGCAA	1	2	2	4	1	1	3	0	4	0	2	6	4	1	6	2	3	3	7	4	4	4	8	9	0	2	-2.78027	23.2533	0.0106412	2.2	MTSG1	57509		mitochondrial tumor suppressor gene 1
AAGCACTTCT	0	1	0	2	0	2	3	0	4	1	0	1	1	2	2	3	4	2	5	4	3	2	1	2	1	2	-2.29299	17.148	0.0348714	2.2	NEDF	51652		neuroendocrine differentiation factor
TGAAAAATGC	0	1	0	1	5	4	3	3	4	8	3	4	2	3	1	1	0	10	9	1	2	14	4	8	1	9	-2.25641	23.7565	0.0338542	2.2	NEIL1	79661		nei endonuclease VIII-like 1 (E. coli)
GTTTTATGAA	1	1	1	4	1	2	0	0	3	2	1	8	2	4	2	3	1	1	0	2	3	3	5	5	1	4	-2.42562	19.9291	0.0254116	2.2	RPS6KA2	6196	YES	ribosomal protein S6 kinase, 90kDa, polypeptide 2
GAATAATCTT	2	4	0	5	1	1	0	2	6	0	3	7	1	2	4	6	7	4	2	2	4	6	5	5	6	4	-2.80899	15.4689	0.0132177	2.2	SCOC	60592	YES	short coiled-coil protein
TACATTTGAA	1	0	0	2	1	2	0	3	4	3	0	3	0	2	5	2	0	1	1	4	2	4	4	7	1	2	-2.32672	21.9067	0.0300679	2.2	SLC26A4	5172		solute carrier family 26, member 4
CTGGATGTTT	4	0	1	4	1	0	0	2	1	3	3	2	2	2	4	1	1	10	1	7	6	6	4	2	2	2	-2.14339	19.3088	0.0452382	2.2	TAF9	6880		TAF9 RNA polymerase II, TATA box binding protein (TBP)-associated factor, 32kDa
GCTGTTCAGA	1	3	2	3	1	1	0	3	7	0	6	5	1	0	11	13	1	5	1	4	2	3	5	5	0	1	-2.15309	23.2104	0.042034	2.2	WWP1	11059	YES	WW domain-containing protein 1
TATACTTCAA	0	0	0	14	5	8	13	3	3	4	6	9	2	10	20	8	13	22	9	5	16	9	14	24	14	26	-2.55228	16.8946	0.0213046	2.2	XBP1	7494	YES	X-box binding protein 1
ATTTTGTCGT	5	5	0	6	1	6	5	3	6	17	5	9	3	2	5	3	13	8	8	12	6	11	3	7	29	8	-2.79435	23.4247	0.0103029	2.2	ZNF83	55769	YES	zinc finger protein 83 (HPF1)
TTTCCCAAAC	1	3	0	2	2	2	0	0	4	2	4	1	1	2	7	2	1	0	6	4	5	1	3	2	0	3	-2.31283	21.9373	0.0309584	2.1	C1QR1	22918	YES	complement component 1, q subcomponent, receptor 1
AGTTTTTATT	2	1	1	4	1	4	0	0	2	2	2	7	2	3	2	7	2	7	3	5	6	2	3	4	1	2	-2.50199	17.2599	0.0228544	2.1	DCTD	1635		dCMP deaminase
CTGTGAGACC	5	2	1	4	9	7	10	3	5	18	14	11	9	5	9	8	2	19	12	15	15	6	5	8	25	5	-3.10042	23.0488	0.00504252	2.1	FCGRT	2217	YES	Fc fragment of IgG, receptor, transporter, alpha
TGGAAAGTGA	11	29	24	37	23	38	8	2	28	83	27	87	21	34	25	18	13	30	45	118	86	12	123	10	2	34	-2.27095	23.5532	0.0328266	2.1	FOS	2353	YES	v-fos FBJ murine osteosarcoma viral oncogene homolog
GCCTTGGCAG	4	2	3	3	1	1	8	2	5	2	16	10	2	0	15	10	5	9	6	6	3	10	5	1	3	3	-2.40402	23.8214	0.0246685	2.1	IRX5	10265		iroquois homeobox protein 5
ACTTGATTTG	1	2	2	3	3	4	3	0	6	1	5	4	2	0	9	7	2	1	8	7	8	7	4	3	3	7	-2.90849	22.931	0.00814507	2.1	KIAA0494	9813		KIAA0494 gene product
TACTTTATTT	1	1	0	3	0	4	3	2	1	2	1	1	1	2	4	7	5	4	2	2	6	6	4	6	9	3	-2.54804	21.2888	0.0187233	2.1	LOC375757	375757		hypothetical protein LOC375757
CCCTGCCTTG	7	9	0	2	0	8	3	3	3	2	12	9	11	0	18	6	5	17	7	15	7	5	2	4	30	1	-2.10416	23.7491	0.0464989	2.1	MDK	4192	YES	midkine (neurite growth-promoting factor 2)
CCTAAACTCA	2	1	0	2	2	0	0	3	1	1	6	2	0	5	0	1	4	3	3	6	0	3	5	3	0	4	-2.16883	22.7507	0.0411796	2.1	MDS032	55850	YES	uncharacterized hematopoietic stem/progenitor cells protein MDS032
TATTCTATTC	2	2	2	6	1	3	0	0	3	5	0	2	0	6	10	6	5	0	6	6	8	3	3	12	0	2	-2.1604	22.5949	0.0419011	2.1	RAB31	11031		RAB31, member RAS oncogene family
TTCTGAGCGG	2	5	3	2	1	3	5	5	2	10	4	4	11	10	6	3	7	4	13	9	8	5	8	5	6	6	-3.73031	21.7317	0.00123582	2.1	SCRN2	90507		secernin 2
GATAGGAATA	0	1	2	1	5	2	5	2	4	0	1	5	2	2	8	4	8	8	2	4	3	6	4	15	8	2	-2.43991	23.5037	0.0228133	2.1	SSBP2	23635		single-stranded DNA binding protein 2
TGCCACACAG	2	0	1	6	0	5	5	2	0	6	6	9	12	2	5	4	6	3	14	1	11	7	2	4	5	2	-2.38562	21.4515	0.0265477	2.1	TGFB3	7043		transforming growth factor, beta 3
CTCATAGCAG	21	14	13	37	26	39	13	14	40	52	50	57	29	30	55	17	20	18	66	45	79	71	56	52	40	42	-4.24494	20.5283	0.00039677	2.1	TPT1	7178	YES	tumor protein, translationally-controlled 1
CCCTCTGTGA	1	3	0	2	3	1	3	0	4	9	1	4	0	6	2	3	2	4	6	4	6	2	1	2	1	4	-2.5271	22.4924	0.0191944	2.1	ZNF179	7732	YES	zinc finger protein 179
TTGCTTTCTA	0	0	0	0	0	0	0	0	0	0	0	2	0	0	0	7	0	1	0	0	5	0	6	8	0	7	-2.79258	17	0.0124991	2	BMPR1B	658		bone morphogenetic protein receptor, type IB
TGTGTGCCAC	1	5	1	5	6	7	5	5	7	8	8	7	1	4	8	12	5	8	8	9	6	13	8	8	19	19	-3.42512	23.6475	0.0023132	2	C11orf13	8045		chromosome 11 open reading frame 13
GAGGGCCTTC	1	3	1	0	2	3	3	2	3	1	3	3	4	3	6	3	1	12	2	3	5	4	2	5	4	3	-2.51783	22.4109	0.0195883	2	C9orf10OS	158293		chromosome 9 open reading frame 10 opposite strand
TGCAATATTT	2	4	0	2	2	2	0	3	3	1	3	2	3	2	1	2	5	5	11	4	6	2	5	5	4	5	-2.72958	21.9646	0.0125571	2	CIC	23152	YES	capicua homolog (Drosophila)
AAGCCAGGAC	3	7	0	6	6	3	3	2	6	6	6	6	6	22	11	11	5	4	9	9	4	11	1	9	5	7	-2.89065	23.4601	0.00824893	2	COPE	11316	YES	coatomer protein complex, subunit epsilon
CAGACTTTTG	1	5	1	2	0	5	3	0	3	6	5	5	7	8	5	4	2	0	7	5	1	4	8	4	1	1	-2.31322	16.7088	0.0343403	2	EMILIN1	11117	YES	elastin microfibril interfacer 1
TTGCAACCAA	1	5	0	3	1	5	5	0	5	0	4	7	1	2	9	5	7	3	3	3	5	8	8	5	6	9	-2.52078	15.9837	0.0235201	2	FLJ12875	79594	YES	hypothetical protein FLJ12875
CTAAAACTGG	2	0	2	3	2	7	5	3	10	6	3	7	7	6	6	4	5	1	2	7	3	8	10	3	1	18	-2.52045	22.9832	0.0194761	2	FLJ12969	64860		hypothetical protein FLJ12969
AGGATTAAAA	4	1	0	6	2	6	5	5	1	5	5	6	4	5	3	19	14	6	7	3	10	13	3	8	11	5	-2.58848	23.8323	0.0164276	2	FLJ20972	80098		hypothetical protein FLJ20972
GAAAAAATGT	5	15	5	35	10	12	10	5	10	9	15	34	15	9	20	15	19	48	35	18	44	11	28	60	17	20	-2.36932	18.9081	0.0292059	2	FLJ21174	79921		hypothetical protein FLJ21174
GTGTCGGGGG	3	2	0	4	3	2	3	0	3	9	9	5	3	1	4	5	3	2	5	4	3	5	3	6	3	3	-2.9915	19.6109	0.00750151	2	FLJ22386	79641		leucine zipper domain protein
TGGAAATACT	0	2	2	3	2	2	3	0	2	1	1	2	0	1	5	5	1	3	8	7	7	3	2	5	3	7	-2.35194	23.0942	0.0276095	2	FYCO1	79443		FYVE and coiled-coil domain containing 1
CCCAAGCTAG	9	18	10	11	31	8	23	33	71	62	57	25	13	9	90	131	12	30	17	26	14	12	9	40	25	5	-2.10446	21.4793	0.0475587	2	HSPB1	3315	YES	heat shock 27kDa protein 1
ATGTCTTTTC	3	28	16	44	20	42	15	8	41	9	38	49	20	32	94	48	22	15	93	45	41	47	38	103	17	56	-2.80045	22.1217	0.0104249	2	IGFBP4	3487	YES	insulin-like growth factor binding protein 4
TATTTCAATT	1	4	0	4	1	4	3	2	5	4	1	1	1	5	6	7	1	6	10	9	5	1	6	9	4	5	-2.7602	22.7098	0.0114202	2	KIAA0582	23177		KIAA0582 protein
TTCTGCACTG	1	1	0	1	4	0	3	5	3	6	0	8	3	3	4	3	4	4	5	4	3	3	3	5	5	3	-2.54666	14.5366	0.0232677	2	MGC14141	85014		hypothetical protein MGC14141
GTACATTGTA	5	8	3	8	3	5	13	2	4	0	5	15	6	0	21	5	14	25	12	17	25	7	10	35	3	11	-2.37823	23.659	0.0260868	2	MGC15737	85012	YES	hypothetical protein MGC15737
TTAAAATACA	1	3	1	1	2	1	0	2	2	3	2	1	1	0	6	4	6	5	7	3	1	2	2	0	4	1	-2.20479	22.8113	0.0382243	2	MGC16202	84333		hypothetical protein MGC16202
ATCAACTGGA	4	1	0	2	6	3	3	3	2	0	5	12	9	3	12	6	8	6	2	4	11	2	6	2	3	8	-2.71177	23.6512	0.0124418	2	NUCB2	4925	YES	nucleobindin 2
TTAATAAAAG	3	18	4	37	8	24	10	3	11	6	7	16	16	21	49	77	29	37	15	17	36	27	35	38	16	23	-2.20135	19.8145	0.0402714	2	PGR1	93621		T-cell activation protein
AAGCCAGCCC	6	4	0	2	3	3	0	5	13	15	10	10	8	1	7	3	4	5	5	4	1	5	2	3	5	1	-2.31243	23.1452	0.0300516	2	PRKCSH	5589		protein kinase C substrate 80K-H
GCCAAAGTGT	2	2	0	2	1	2	0	2	2	1	2	0	4	1	4	2	2	7	5	4	2	3	3	1	2	4	-2.39284	19.5269	0.0272072	2	RDH14	57665		retinol dehydrogenase 14 (all-trans and 9-cis)
TGCACTTCAA	11	19	14	23	22	40	13	5	42	33	37	70	42	8	52	27	8	25	73	54	25	54	48	25	3	34	-3.11579	22.7095	0.00503563	2	SPARCL1	8404		SPARC-like 1 (mast9, hevin)
CGGACTCACT	4	11	2	4	12	0	8	6	1	24	39	11	3	4	7	16	9	14	6	11	19	2	13	6	7	19	-2.22829	23.9998	0.0359233	2	STARD10	10809	YES	START domain containing 10
CCTAAGGGAG	0	1	2	2	1	2	0	2	2	2	3	1	0	5	3	1	2	1	3	6	1	4	1	4	4	3	-2.43765	19.4341	0.0247812	2	TAF1C	9013		TATA box binding protein (TBP)-associated factor, RNA polymerase I, C, 110kDa
CTAATAAATG	6	4	3	24	23	12	20	3	3	14	12	10	17	14	9	12	8	38	21	38	33	28	38	26	87	21	-2.20624	23.7478	0.0376256	2	UNQ501	374882		MBC3205
					Up-modulated transcripts in ER (-) breast carcinomas.
CTGAGCGCCG	2	0	2	0	1	0	3	2	0	0	0	0	1	0	0	0	0	0	0	0	0	0	0	1	0	0	2.71465	7.53448	0.0299966	11.3	KIAA1639	57729		KIAA1639 protein
CAATAACCCT	7	1	1	0	1	1	3	5	0	0	1	1	0	1	0	0	0	1	0	0	0	0	0	0	0	0	2.44384	7.23787	0.0445077	10.7	DNMT3A	1788		DNA (cytosine-5-)-methyltransferase 3 alpha
GCTTCCTAAA	5	6	1	0	5	0	0	6	0	2	0	0	0	0	0	1	0	0	0	0	1	0	0	0	1	0	2.55574	7.26348	0.037786	10.4	CBS	875		cystathionine-beta-synthase
GAGCAGTGCT	3	2	1	1	1	0	0	2	0	1	1	0	0	0	0	0	0	0	0	0	0	0	0	1	0	0	2.65388	7.87068	0.0327569	7.5	FES	2242		feline sarcoma oncogene
TCTCAACTGT	3	1	0	0	3	2	3	0	0	0	0	0	0	1	0	0	0	2	0	1	0	0	0	0	0	0	2.469	7.98597	0.0428961	6.8	NPL	80896		N-acetylneuraminate pyruvate lyase (dihydrodipicolinate synthase)
CTGCAGAGTG	3	1	1	1	0	1	0	2	0	0	1	0	0	1	0	0	0	0	0	0	1	0	0	0	0	0	2.46596	7.96897	0.0430873	6.8	HCCS	3052		holocytochrome c synthase (cytochrome c heme-lyase)
GTTTGCAAAT	2	2	2	0	2	0	3	0	1	0	0	0	0	0	0	0	1	1	1	0	0	0	0	0	0	0	2.64644	8.03411	0.0294177	6.2	RGR	5995		retinal G protein coupled receptor
GGTCTATAGC	2	3	1	0	1	1	3	0	0	0	0	0	1	0	1	0	0	0	0	0	0	0	0	0	1	1	2.6459	8.03361	0.0294425	6.2	KIAA0252	23168		KIAA0252 protein
ATCTGTGAAA	1	2	0	1	3	1	3	2	0	0	0	0	0	0	0	1	2	0	0	0	0	1	1	0	0	0	2.84124	8.37116	0.0217703	5.9	GPT2	84706		glutamic pyruvate transaminase (alanine aminotransferase) 2
AGTTTGTTAA	3	1	1	1	2	0	0	2	0	1	0	0	0	0	1	0	2	0	0	0	0	0	0	0	0	0	2.44416	8.66522	0.040302	5.6	GTF2A1	2957		general transcription factor IIA, 1, 19/37kDa
TTGCCTCCTG	3	2	0	1	2	2	0	0	0	0	0	0	0	0	0	1	1	0	0	0	1	0	1	0	0	0	2.39984	8.07026	0.0431877	5.6	CSTF2	1478		cleavage stimulation factor, 3' pre-RNA, subunit 2, 64kDa
TTTGAAGTCT	2	3	1	2	1	1	0	6	0	0	0	1	0	0	3	0	1	0	1	0	0	0	0	0	1	0	2.40062	8.19285	0.0431351	5.1	ST7	29967		suppression of tumorigenicity
CCACAATCTG	3	0	1	0	1	1	3	2	0	0	0	1	1	0	1	0	0	0	0	1	0	1	0	0	0	1	2.34608	8.56347	0.0469679	4.1	SDCCAG8	10806		serologically defined colon cancer antigen 8
TTCATTTGCC	3	3	0	4	4	4	0	0	0	0	2	0	0	0	1	0	0	0	2	1	1	0	0	2	0	1	2.4186	8.0976	0.0419416	4.1	CYCS	54205		cytochrome c, somatic
GGTTCTGTAG	2	1	1	0	3	1	3	3	0	1	1	2	1	0	0	0	0	1	1	0	0	1	0	0	1	0	2.49676	8.89297	0.0371289	3.5	Nup37	79023		nucleoporin Nup37
TATGTAGGTG	2	1	2	0	3	3	3	0	1	1	1	1	0	0	0	2	0	0	1	0	1	1	0	0	0	0	2.49676	8.89297	0.0371289	3.5	IL11RA	3590		interleukin 11 receptor, alpha
GCTACCAATG	4	2	0	2	3	1	0	2	1	2	0	2	0	0	0	3	0	0	0	0	0	0	1	0	0	0	2.29409	10.0486	0.0447017	3.5	OSTF1	26578		osteoclast stimulating factor 1
GCCGCCATCA	23	11	0	2	13	7	5	17	1	2	4	4	1	3	0	6	1	6	1	7	2	4	1	5	3	1	2.39904	7.46266	0.0475329	3.4	P5	10130		protein disulfide isomerase-related protein
CCGAGTTGGT	2	3	0	3	3	0	3	3	0	2	1	2	0	0	0	0	0	1	0	0	1	0	2	0	2	1	2.61779	9.20202	0.0279121	3.2	FLJ36666	148223		hypothetical protein FLJ36666
TAAGGCCATT	2	3	1	4	2	1	5	8	2	0	0	0	1	2	0	4	1	0	2	0	0	1	1	3	2	0	2.47891	8.85517	0.0381766	3.1	TPRT	23590		trans-prenyltransferase
ACCGAAACTT	3	11	2	2	2	3	8	5	3	1	1	1	2	1	0	1	2	2	0	1	2	2	2	0	4	2	2.42375	7.86419	0.0458392	3	PDXK	8566		pyridoxal (pyridoxine, vitamin B6) kinase
CACTTGAAAA	28	13	2	9	9	13	5	9	4	5	3	3	6	4	5	5	3	1	8	1	5	3	3	1	5	2	2.51563	7.36631	0.0400657	3	CALU	813		calumenin
ACACAGTTTT	8	3	3	1	3	2	3	8	3	1	2	0	1	1	2	1	1	2	5	0	3	2	2	0	0	0	2.44965	8.69127	0.0399585	2.7	FAT	2195		FAT tumor suppressor homolog 1 (Drosophila)
GAATCTCATT	4	3	0	1	2	1	3	5	1	3	0	1	0	0	3	0	0	0	0	2	2	1	1	1	1	0	2.29447	9.47011	0.0474269	2.7	CD2AP	23607		CD2-associated protein
AGCTGTATTC	6	2	0	5	9	3	8	9	1	3	3	2	0	3	3	6	3	5	2	0	1	0	1	0	2	1	2.55536	8.85785	0.0338908	2.6	CKS2	1164		CDC28 protein kinase regulatory subunit 2
CCCAGCCTGA	1	3	2	0	2	3	5	5	1	0	1	2	1	1	0	2	0	4	1	0	0	0	1	1	1	2	2.40818	9.29391	0.0393661	2.6	FLJ32370	137695		hypothetical protein FLJ32370
AACCAATACA	3	4	4	6	5	4	5	3	0	3	1	0	1	4	5	1	1	3	0	1	1	4	0	1	3	1	3.11721	10.8832	0.0109257	2.6	MGC2408	84291		hypothetical protein MGC2408
CCTGGTCCCA	53	67	2	40	39	38	41	111	40	3	26	14	13	22	0	10	7	0	51	11	48	8	29	10	21	32	2.60882	8.71478	0.0311874	2.6	KRT7	3855		keratin 7
GGGCCAGGAA	2	2	2	1	3	2	0	5	3	1	1	0	1	0	0	2	0	2	1	0	0	1	0	2	1	0	2.27956	9.6745	0.0485973	2.6	MC1R	4157		melanocortin 1 receptor (alpha melanocyte stimulating hormone receptor)
TGGTTTATTG	1	2	3	2	3	3	3	3	0	2	1	1	1	0	1	1	1	1	0	0	1	2	3	2	0	1	2.43997	9.6715	0.0373667	2.5	JARID2	3720		Jumonji, AT rich interactive domain 2
TGTATTCAGC	0	2	3	2	2	6	3	3	1	2	2	1	0	2	1	0	0	0	5	0	2	0	1	1	1	0	2.33298	10.7284	0.0418376	2.5	FADS3	3995		fatty acid desaturase 3
GATCTAGAAA	2	2	1	3	1	4	5	6	1	0	0	3	1	1	3	2	0	2	1	1	0	0	1	2	0	4	2.47345	9.90336	0.0353693	2.5	FTHFSDC1	25902		formyltetrahydrofolate synthetase domain containing 1
GAGAGCTACA	1	9	3	11	11	2	10	6	2	4	6	3	2	0	6	1	2	2	2	2	2	3	3	2	3	4	2.52438	8.03478	0.0355653	2.4	ETFA	2108		electron-transfer-flavoprotein, alpha polypeptide (glutaric aciduria II)
TAAAATCTCT	2	1	1	3	2	3	3	5	3	0	3	0	2	2	0	0	2	1	1	2	1	0	1	1	0	0	2.32422	9.98804	0.0451727	2.4	ATP6V1C2	245973		ATPase, H+ transporting, lysosomal 42kDa, V1 subunit C isoform 2
AAGAGGGAAG	5	5	1	2	1	2	3	5	4	3	1	1	1	2	1	1	1	0	2	0	4	0	1	0	0	1	2.44461	10.455	0.0345755	2.3	PSME4	23198		proteasome (prosome, macropain) activator subunit 4
GTGCCATATT	24	25	2	42	36	46	64	60	1	2	13	4	14	44	14	19	21	10	14	15	5	39	24	24	13	13	2.76954	9.55202	0.0217699	2.3	IDH2	3418		isocitrate dehydrogenase 2 (NADP+), mitochondrial
GGAAGAGCAC	2	9	13	3	4	5	5	9	0	1	5	1	3	1	5	2	1	2	5	5	4	0	2	5	4	3	2.46906	8.51598	0.0387674	2.3	SIAT4C	6484		sialyltransferase 4C (beta-galactoside alpha-2,3-sialyltransferase)
TGGGCTGGGG	7	5	3	9	6	3	5	11	3	1	0	4	3	5	7	0	4	1	2	4	2	3	2	2	3	4	3.09496	9.71859	0.0128263	2.2	ADFP	123		adipose differentiation-related protein
CCCGGCTCTT	2	4	3	5	3	8	10	9	0	1	4	3	2	4	4	1	4	4	2	2	0	1	3	7	3	1	2.52326	9.40889	0.0325938	2.2	PAFAH1B2	5049		platelet-activating factor acetylhydrolase, isoform Ib, beta subunit 30kDa
GCACAAGTAA	6	3	2	9	2	8	3	9	1	5	2	4	2	3	6	4	1	0	5	3	2	0	2	2	0	2	2.3583	9.23322	0.0427202	2.1	MGC34646	157807		hypothetical protein MGC34646
TGAAACTGTG	5	2	6	5	6	3	10	3	2	4	1	0	6	0	1	0	3	1	4	3	1	1	7	7	0	1	2.50993	13.2218	0.0260953	2.1	C21orf108	9875		chromosome 21 open reading frame 108
GGGCCCCGCA	6	7	1	2	6	5	8	6	0	2	2	2	1	3	3	3	3	4	6	1	1	3	3	0	2	6	2.74767	10.2763	0.0205601	2.1	PMPCA	23203		peptidase (mitochondrial processing) alpha
GAGTTATGTT	9	7	2	3	9	5	3	8	2	0	6	0	1	2	3	2	4	4	2	3	5	0	4	3	7	3	2.56555	10.1999	0.0281046	2	TIMM8B	26521		translocase of inner mitochondrial membrane 8 homolog B (yeast)
TAAGTGACTG	5	3	0	6	6	8	3	5	2	0	0	2	2	3	2	4	2	7	1	2	4	1	1	4	2	1	2.34071	10.2267	0.0412898	2	RIPK2	8767		receptor-interacting serine-threonine kinase 2
AATGAGTTTG	9	23	1	23	13	25	28	13	11	2	5	4	1	1	11	16	7	23	8	5	7	10	6	4	22	7	2.32398	10.1748	0.0424837	2	DC6	56943		DC6 protein
TCAATAAATG	35	24	24	14	31	53	5	36	15	4	7	12	5	10	12	4	25	8	15	16	7	32	39	12	13	12	2.47894	9.79339	0.0350524	2	RISC	59342		likely homolog of rat and mouse retinoid-inducible serine carboxypeptidase
GCCTTGATGA	13	13	7	6	10	18	5	8	4	1	7	2	1	2	9	6	6	12	5	1	2	6	9	5	10	4	2.74397	10.7158	0.0206914	2	CD47	961		CD47 antigen (Rh-related antigen, integrin-associated signal transducer)
* High-affinity ERE identified in the vicinity of the transcription start sites of the up-modulated gene in ER (+) breast carcinomas.
