# Supplementary material for: Gene expression signature of estrogen receptor α status in breast cancer
Source: BMC Genomics. 2005 Mar 11;6:37. doi: 10.1186/1471-2164-6-37 (PMC555753; doi:10.1186/1471-2164-6-37)
Supplement: Additional File 2 — Gene Ontology overrepresentation analysis. [file 1471-2164-6-37-S2.xls]

## Sheet: Abba et al., 2004
Additional file 2: Gene Ontology overrepresentation analysis.
Gene Category*	List Hits	List Total	Population Hits	Population Total**	EASE score	LocusLInk ID
GO Molecular Function
metal ion binding	54	419	846	9124	0.0110701	490; 540; 667; 760; 770; 771; 813; 1107; 1397; 1635; 1952; 2026; 2033; 2181; 2192; 2195; 2199; 3949; 4239; 4285; 4853; 4925; 5500; 5515; 5530; 5589; 6586; 7060; 7178; 7188; 7756; 8404; 8416; 9765; 9813; 10130; 10396; 10475; 22838; 22918; 22981; 23001; 23158; 26521; 50618; 51102; 55183; 57758; 79443; 81602; 83872; 89846; 121260; 158158
transferase activity, transferring acyl groups	11	419	98	9124	0.0140145	9; 1375; 2033; 2181; 6901; 8443; 54677; 55140; 84803; 137695; 171425
lyase activity	12	419	114	9124	0.0151672	48; 760; 770; 771; 875; 1408; 2026; 2677; 3052; 3295; 80896; 171425
steroid binding	6	419	33	9124	0.0162063	367; 2099; 2908; 3295; 5007; 6256
acyltransferase activity	10	419	94	9124	0.0278842	9; 1375; 2033; 2181; 6901; 8443; 54677; 55140; 84803; 137695
steroid hormone receptor activity	6	419	39	9124	0.0314747	367; 2099; 2908; 3164; 5914; 6256
calcium ion binding	27	419	388	9124	0.0327765	667; 813; 1952; 2192; 2195; 2199; 3949; 4239; 4853; 4925; 5530; 5589; 6586; 7060; 7178; 8404; 8416; 9813; 10130; 22918; 22981; 23158; 50618; 55183; 57758; 83872; 158158
hydro-lyase activity	6	419	41	9124	0.0380557	48; 760; 770; 771; 875; 2026
structural molecule activity	34	419	532	9124	0.0457147	667; 1101; 1289; 1602; 1893; 1952; 2192; 2199; 3728; 3855; 3875; 4157; 6122; 6176; 6191; 6586; 7060; 9053; 9172; 9637; 10097; 10806; 11117; 11316; 29093; 54995; 55691; 56944; 56990; 59277; 64844; 78988; 79584; 93621
ligand-dependent nuclear receptor activity	6	419	44	9124	0.0493963	367; 2099; 2908; 3164; 5914; 6256
GO Biological Process
tricarboxylic acid cycle	4	407	17	8863	0.0402259	48; 3418; 4191; 171425
proteoglycan metabolism	4	407	18	8863	0.0466795	6448; 11285; 50515; 55959
cell growth	9	407	91	8863	0.0464128	1101; 2099; 2260; 3487; 4692; 4853; 5515; 7043; 51232
GO Cellular Component
myosin II	6	382	33	8663	0.0137703	6451; 11316; 51652; 57509; 60592; 83699
extrachromosomal circular DNA	15	382	187	8663	0.0360433	1635; 1788; 3164; 4548; 5914; 8566; 23038; 54454; 55140; 57599; 79609; 79763; 81602; 83872; 89849
early endosome	4	382	19	8663	0.0484724	9765; 11031; 26872; 79443
*Gene categories over-represented in commonly deregulated transcripts between ER (+) vs. ER (-) breast carcinomas (EASE score p< 0.05).
** Human breast cancer SAGE dataset (only transcripts with a single reliable match were considered for this analysis)
