# Supplementary material for: Gene expression signature of estrogen receptor α status in breast cancer
Source: BMC Genomics. 2005 Mar 11;6:37. doi: 10.1186/1471-2164-6-37 (PMC555753; doi:10.1186/1471-2164-6-37)
Supplement: Additional File 3 — High-affinity EREs identified in ERα (+) up-modulated genes. [file 1471-2164-6-37-S3.xls]

## Sheet: Abba et al., 2004
Additional file 3: High-affinity EREs identified in ER (+) up-modulated genes.
Gene Symbol	Strand	Contig ID	ERE Sequence	ERE position	Gene Start	Gene End	Dist. Gene-ERE	mRNA Start	Dist. TSS-ERE
ACN9	Forward	NT_007933.12	AGGTCAAATTTACCA	21984977	21979823	22044991	5154	21980938	-4039
ACO1	Forward	NT_008413.15	AGGACAAAATGACCC	32366028	32374619	32440831	-8591	32374651	8623
ADORA2A	Forward	NT_011520.9	TGGTCACCCTGCCCT	4213799	4214172	4228893	-373	4219661	5862
ADORA2A	Forward	NT_011520.9	TGGTCCCAGTGACCC	4220599	4214172	4228893	6427	4219661	-938
ALDH3A2	Forward	NT_030843.6	AGGTCAGGGCCACCT	410799	411745	441194	-946	412377	1578
ALEX3	Forward	NT_011651.13	AGGACACAGTGACCC	24109585	24118684	24122033	-9099	24118812	9227
ALEX3	Forward	NT_011651.13	AGGACACAGTGACCC	24109585	24118684	24122033	-9099	24118739	9154
ALEX3	Forward	NT_011651.13	AGGACACAGTGACCC	24109585	24118684	24122033	-9099	24118684	9099
ANKRD27	Reverse	NT_011109.15	CCGTCACAGTGACCC	5436351	5434320	5356132	-2031	5434297	-2054
ANXA9	Forward	NT_032962.4	AGGCCATGCTGACCT	1378545	1376550	1390103	1995	1376550	-1995
APG10L	Forward	NT_006713.13	TGGTCAGAGTGACCA	10668371	10659976	10964372	8395	10675522	7151
AR	Forward	NT_011669.13	GGGTAGAAATGACCT	4709019	4709618	4889863	-599	4709618	599
ASNS	Reverse	NT_007933.12	GGGTCACTGCAACCT	22740074	22835240	22715360	95166	22735044	-5030
ASNS	Reverse	NT_007933.12	GGGTCACTGCAACCT	22740074	22835240	22715360	95166	22735382	-4692
ATP6V1B1	Forward	NT_022184.12	AGGTCTTCCTGACCT	49973886	49978952	50008487	-5066	49978952	5066
AXOT	Forward	NT_005403.13	AGCTCACTGCGACCT	10720401	10728308	10784421	-7907	10728348	7947
AXOT	Forward	NT_005403.13	TGGTCAACATGAGCT	10722014	10728308	10784421	-6294	10728348	6334
B4GALT7	Forward	NT_077451.2	AGGTCATCCTGGCCC	115855	122323	132536	-6468	122378	6523
BAZ1A	Reverse	NT_026437.10	AGGTTGCAGTGACCC	15274726	15264892	15141976	-9834	15264892	-9834
BBC3	Reverse	NT_011109.15	GGGTCAGGATGCCCA	20010414	20004241	19992299	-6173	20002669	-7745
BBS1	Forward	NT_033903.5	TGTTCAGAGTGACCT	11378784	11378466	11401473	318	11378508	-276
BID	Reverse	NT_011519.10	GGGTGGGTGTGACCC	1416759	1409402	1369058	-7357	1409376	-7383
C13orf12	Forward	NT_009799.12	TGGTCAGGCTGGCCT	10217651	10213251	10233059	4400	10213251	-4400
C14orf122	Reverse	NT_026437.10	TGGTCTGAGTGACCT	4536893	4530922	4528297	-5971	4530922	-5971
C1QR1	Reverse	NT_011387.8	GAGTCACTGTGACCT	23011732	23006977	22999995	-4755	23006977	-4755
C20orf103	Forward	NT_011387.8	CGGTCACCATGATCC	9438804	9435008	9451171	3796	9435298	-3506
C6orf29	Reverse	NT_007592.13	AGGTCAGCTCAACCC	22705935	22701475	22685680	-4460	22701475	-4460
C6orf29	Reverse	NT_033951.3	GGGTCAGCTCAACCC	3297495	3293035	3277229	-4460	3293035	-4460
C6orf29	Reverse	NT_034874.2	AGGTCAGCTCAACCC	3154637	3150177	3134378	-4460	3150177	-4460
C9orf3	Forward	NT_008476.14	TGTTCAGCCTGACCT	4813951	4810199	5170645	3752	4810199	-3752
CA2	Forward	NT_078037.1	GGGTCAGAGAGACCT	405425	402172	419647	3253	402172	-3253
CA2	Forward	NT_078037.1	AGGTCGCAGTGAGCC	406849	402172	419647	4677	402172	-4677
CACNA2D2	Reverse	NT_006014.14	TGGTCACCGTGCCCC	1654799	1656101	1515306	1302	1656101	1302
CACNA2D2	Reverse	NT_006014.14	TGGCCACACTGACCC	1653600	1656101	1515306	2501	1656101	2501
CARD10	Reverse	NT_011520.9	GGGTCAGAATCACCC	17220848	17224603	17195457	3755	17224264	3416
CELSR2	Forward	NT_019273.15	AGGTCACCATGACCG	226848	230455	256186	-3607	230455	3607
CELSR2	Forward	NT_019273.15	TGCTCAGGGTGACCC	230282	230455	256186	-173	230455	173
CGI-111	Forward	NT_034772.4	AGGTTATTTTGACCT	30849448	30845410	30864852	4038	30845461	-3987
CGI-63	Reverse	NT_004538.14	TGGCCAGCCTGACCT	759489	750400	712341	-9089	750400	-9089
CGI-63	Reverse	NT_004538.14	CGGTCTTTCTGACCT	750039	750400	712341	361	750400	361
CHAD	Reverse	NT_010783.13	GGGTTGGCCTGACCC	3848732	3839522	3835058	-9210	3839522	-9210
CHAD	Reverse	NT_010783.13	GGGTCTGCCTGACCC	3835749	3839522	3835058	3773	3839522	3773
CHERP	Reverse	NT_011295.10	TGGTCAGACTGGCCT	7919125	7916143	7891508	-2982	7916050	-3075
CIC	Forward	NT_011109.15	AGGTCAGGTTGATCC	15057975	15046867	15068167	11108	15057035	-940
CLCN6	Forward	NT_021937.15	GGATCACTGCGACCT	2381513	2378202	2415119	3311	2378228	-3285
CLYBL	Forward	NT_009952.13	GGGTCACTACAACCC	13506676	13514754	13651389	-8078	13514754	8078
COL5A1	Forward	NT_019501.12	AGGTCCCCATGACCT	249371	249117	450204	254	249117	-254
COPE	Reverse	NT_011295.10	AGATCAGCCTGACCA	10290064	10292988	10273126	2924	10292988	2924
COPE	Reverse	NT_011295.10	AGATCAGCCTGACCA	10290064	10283084	10279813	-6980	10283084	-6980
CROT	Forward	NT_007933.12	AGGTAATGTTGACCC	12214119	12209227	12263326	4892	12209276	-4843
CUTL1	Forward	NT_007933.12	TGGTGACAGTGACCT	26643539	26641608	27109617	1931	26641660	-1879
DHX34	Forward	NT_005927.15	AGATCAGCCTGACCA	11227584	11223246	11233261	4338	11223246	-4338
DKFZP434D193	Forward	NT_005403.13	AGGTCGCAGTGAGCT	2483016	2479430	2523864	3586	2479430	-3586
DKFZP434L0718	Reverse	NT_011109.15	AGGTCAACGTGCCCC	5435887	5434320	5356132	-1567	5434297	-1590
DLG3	Forward	NT_011669.13	AGGTCAGCCTGTCCT	7614354	7610476	7671079	3878	7610563	-3791
DREV1	Forward	NT_010393.13	ATGTCAAAATGACCA	12877949	12881761	12942010	-3812	12884130	6181
ECM1	Forward	NT_032962.4	GGGACATCTTGACCA	906960	902524	908260	4436	902579	-4381
ELP3	Forward	NT_023666.15	GGGTCAGTGTGTCCA	6325164	6324919	6422955	245	6325014	-150
EMILIN1	Forward	NT_022184.12	GGGTCATAGTGACAG	6115351	6117443	6125196	-2092	6117867	2516
EMILIN1	Forward	NT_022184.12	AGGTCAGGCTGACGG	6116189	6117443	6125196	-1254	6117867	1678
EP300	Forward	NT_011520.9	AGGTCACCACAACCT	20789434	20796844	20884599	-7410	20796844	7410
EP300	Forward	NT_011520.9	AGGTTGCAGTGACCC	20792993	20796844	20884599	-3851	20796844	3851
FACL3	Forward	NT_005403.13	TGGCCAGGCTGACCT	73914898	73885073	73967137	29825	73924730	9832
FACL3	Forward	NT_005403.13	AGGTCAATATGACTA	73927902	73885073	73967137	42829	73924730	-3172
FBLN2	Forward	NT_005927.15	GGGTCAGAATGCCCC	13533301	13540664	13608771	-7363	13540664	7363
FBLN2	Forward	NT_005927.15	AGGTGGCCTTGACCT	13535102	13540664	13608771	-5562	13540664	5562
FBX30	Forward	NT_021937.15	TGCTCAGGCTGACCT	2224024	2226366	2235317	-2342	2226892	2868
FBXW1B	Reverse	NT_023133.11	AGGTCACTGCAACCT	16239356	16243462	16098141	4106	16243191	3835
FBXW1B	Reverse	NT_023133.11	AGGTCACTGCAACCT	16239356	16243462	16098141	4106	16243229	3873
FBXW1B	Reverse	NT_023133.11	AGGTCACTGCAACCT	16239356	16243462	16098141	4106	16243246	3890
FCGRT	Forward	NT_011109.15	GGCTCACTGCGACCT	22283494	22283726	22297780	-232	22284728	1234
FGFR1	Reverse	NT_008251.13	AGGTTGCAGTGACCT	369079	373448	317604	4369	373448	4369
FLJ00012	Forward	NT_033927.5	GGGTCAGAGTGCCCT	2728088	2724480	2752897	3608	2724489	-3599
FLJ12436	Reverse	NT_005825.15	TGGTCCCAGTGACCC	6170698	6172166	6164224	1468	6167186	-3512
FLJ12875	Reverse	NT_004610.15	AGGTTGCAGTGACCT	1646467	1637904	1629193	-8563	1637904	-8563
FLJ13241	Reverse	NT_011295.10	TGGCCAGGCTGACCC	10278384	10283084	10279813	4700	10283084	4700
FLJ14213	Forward	NT_009237.15	AGGTCAAGATGACTG	27788749	27718942	27887619	69807	27798692	9943
FLJ14213	Forward	NT_009237.15	AGGACAACTTGACCT	27790291	27718942	27887619	71349	27798692	8401
FLJ14213	Forward	NT_009237.15	GGGTCGCAATGACCA	27798107	27718942	27887619	79165	27798692	585
FLJ20604	Forward	NT_022517.15	AGGTCAAACTGAGCT	7379392	7380642	7385095	-1250	7380642	1250
FLJ21918	Reverse	NT_010498.13	GGGTCACAGCGTCCC	16993401	16991592	16984573	-1809	16991592	-1809
FLJ23469	Reverse	NT_011109.15	AGGTCAGATCCACCC	28250518	28241312	28232542	-9206	28241202	-9316
FLJ25059	Reverse	NT_009237.15	GGCTCAGTGCGACCT	22940827	22932273	22855053	-8554	22932273	-8554
FLJ90798	Reverse	NT_008583.15	AGGGCAGTCTGACCA	29760889	29756552	29693257	-4337	29756552	-4337
FLJ90798	Reverse	NT_008583.15	AGGTGAGAGTGACCA	29759240	29756552	29693257	-2688	29756552	-2688
FLJ90798	Reverse	NT_008583.15	GGGTCATGTTCACCC	29754449	29756552	29693257	2103	29756552	2103
FMNL1	Forward	NT_010748.12	AGGTCACCCTGCCCT	1966625	1962079	1978753	4546	1972622	5997
FMNL1	Forward	NT_010748.12	GGGTCAGGTAGACCT	1970579	1962079	1978753	8500	1972622	2043
FOS	Forward	NT_026437.10	AAGTCACCCTGACCT	55662161	55665572	55668973	-3411	55665572	3411
GA	Forward	NT_005403.13	TGGTCAGGCTGATCT	41897569	41904898	41989609	-7329	41904934	7365
GGCX	Reverse	NT_022184.12	AGATCAAAGTGACCT	64601368	64604566	64592139	3198	64604513	3145
GLUL	Reverse	NT_004487.15	GGCTCACATTGACCA	11157449	11153988	11145070	-3461	11153941	-3508
GNPAT	Forward	NT_021973.15	AGCTCACTGTGACCT	1312049	1307945	1344657	4104	1307971	-4078
HARC	Forward	NT_008413.15	AGATCAGCCTGACCA	4662895	4669566	4696605	-6671	4669669	6774
HIF1AN	Forward	NT_030059.10	TGGTCCCCCCGACCT	20731661	20727641	20748313	4020	20734254	2593
HIF1AN	Forward	NT_030059.10	GAGTCAGAGCGACCC	20734478	20727641	20748313	6837	20734254	-224
HNOEL-iso	Forward	NT_019273.15	GGGTCACAGTGACCT	4955207	4957869	4960679	-2662	4957883	2676
HOXC10	Forward	NT_029419.10	AGGCCACGGTGACCC	16520592	16522260	16527366	-1668	16522260	1668
HRIHFB2122	Forward	NT_011520.9	GGGTCGCGCTGACCC	17451913	17429774	17479571	22139	17451301	-612
HRIHFB2122	Forward	NT_011520.9	AGGTCACAGTGACTC	17455236	17429774	17479571	25462	17451301	-3935
HSD17B4	Forward	NT_034772.4	GGGTCAGTGTGACAG	21200637	21203189	21293048	-2552	21203246	2609
HSPB1	Forward	NT_007933.12	TGGTCACGCTGGCCT	1158972	1166108	1167888	-7136	1166199	7227
HSPB1	Forward	NT_007933.12	GGGCCATTCTGACCC	1159394	1166108	1167888	-6714	1166199	6805
HSPB1	Forward	NT_007933.12	AGGGCACACTGACCG	1167627	1166108	1167888	1519	1166199	-1428
HSPB1	Forward	NT_007933.12	GGGTCAGGCTGGCCC	1171150	1166108	1167888	5042	1166199	-4951
IGFBP4	Forward	NT_010755.13	AGGTCATTGTGACAC	2318308	2322432	2336698	-4124	2322432	4124
IGFBP4	Forward	NT_010755.13	CGGTCATGCTGCCCC	2322705	2322432	2336698	273	2322432	-273
IKBKB	Forward	NT_008251.13	AGGTCATAAAGACCC	4171510	4176145	4237277	-4635	4176145	4635
JUNB	Forward	NT_011295.10	GGGTCACAGGGACCC	4162526	4165112	4166931	-2586	4165135	2609
KIAA0182	Forward	NT_019609.11	AGCTCACTGCGACCT	88648	90347	155124	-1699	92242	3594
KIAA0980	Reverse	NT_011387.8	TGGTGACGCTGACCT	25379407	25447238	25373334	67831	25379612	205
KLF2	Forward	NT_011295.10	GGGTAACCATGACCA	7702047	7698453	7701139	3594	7698453	-3594
LAT	Forward	NT_024812.10	AGGCCAGCTTGACCA	392690	397391	403348	-4701	397905	5215
LDLR	Forward	NT_011295.10	AGATCAGCCTGACCA	2455378	2462910	2507292	-7532	2462934	7556
LENG4	Reverse	NT_011109.15	TGGGCACGATGACCC	26965966	26961856	26945269	-4110	26961856	-4110
LENG4	Reverse	NT_011109.15	AGATCAGCCTGACCA	26959887	26961856	26945269	1969	26961856	1969
LGALS3BP	Reverse	NT_010641.13	TGGTCAGGCTGATCC	10864729	10864908	10856054	179	10864778	49
LHFP	Reverse	NT_024524.12	GGGTGATCATGACCA	8760149	8751818	8491520	-8331	8751692	-8457
LHFP	Reverse	NT_024524.12	GGGTCAACTTGACAC	8759607	8751818	8491520	-7789	8751692	-7915
LOC115548	Forward	NT_006713.13	GGGCCATGGTGACCA	1645423	1644006	1778480	1417	1644006	-1417
LOC115548	Forward	NT_006713.13	AGGCCACCATGACCA	1647886	1644006	1778480	3880	1644006	-3880
LOC91137	Forward	NT_034772.4	AGGTCGTGGTGGCCC	12489777	12488885	12513807	892	12489774	-3
LRFN4	Forward	NT_033903.5	GTGTCAGGCTGACCG	11719552	11725362	11728334	-5810	11725362	5810
LRP2	Reverse	NT_005403.13	GGCTCAGGCTGACCG	20380640	20378351	20142958	-2289	20378351	-2289
LRPPRC	Reverse	NT_022184.12	AGGTCACTGCAACCT	23029272	23039077	22930817	9805	23025336	-3936
MAP7	Reverse	NT_025741.12	GTGTCAATATGACCA	40971198	40976386	40768302	5188	40976075	4877
MAX	Reverse	NT_026437.10	GGCTCACTGCGACCT	45499177	45489278	45392912	-9899	45489268	-9909
MBD6	Forward	NT_029419.10	AGATCAGCCTGACCA	20058351	20059931	20067237	-1580	20059931	1580
MDK	Forward	NT_009237.15	GGGTCACTCTCACCT	37790426	37796072	37798933	-5646	37796843	6417
MDS032	Forward	NT_011295.10	AGTTCACTCTGACCC	8582959	8588986	8593440	-6027	8588986	6027
MDS032	Forward	NT_011295.10	TGGTCCGCTTGACCT	8584530	8588986	8593440	-4456	8588986	4456
MGC11242	Reverse	NT_010783.13	GGGTCAAGTTAACCA	1327763	1328429	1322535	666	1328309	546
MGC15737	Forward	NT_011651.13	GGGGCAACCTGACCA	26096382	26100638	26121525	-4256	26100647	4265
MGC18216	Forward	NT_035325.4	TGGTGACAGTGACCC	947208	945284	949495	1924	945284	-1924
MGC24039	Reverse	NT_009714.15	AGGTCAATTTAACCA	24415863	24407810	24297615	-8053	24407810	-8053
MGC2494	Forward	NT_037887.3	CGGCCAGGCTGACCC	701160	711159	712590	-9999	711159	9999
MI-ER1	Forward	NT_032977.5	CTGTCATGCTGACCC	19835015	19839552	19902623	-4537	19839552	4537
MIPEP	Reverse	NT_009799.12	GGGTCATGGCGATCT	5450710	5443561	5284329	-7149	5443533	-7177
MLAT4	Reverse	NT_005962.15	AGGTCATGCTGTCCC	25054439	25051315	24887085	-3124	25051181	-3258
MLAT4	Reverse	NT_005962.15	AGGGCACCATGACCA	25047778	25051315	24887085	3537	25051181	3403
MRP63	Forward	NT_009799.12	GGGTCACTGCAACCT	2729185	2730356	2732152	-1171	2730850	1665
MUC1	Reverse	NT_004668.15	AGGTCAGGCCGCCCT	1624617	1615091	1608138	-9526	1615066	-9551
MUC1	Reverse	NT_004668.15	GGGTCAGCGTGAGCA	1624577	1615091	1608138	-9486	1615066	-9511
MYOM2	Forward	NT_023736.15	GGGTCAAGTGGACCA	1935782	1943738	2064048	-7956	1943828	8046
MYOM2	Forward	NT_023736.15	GGGTCATATTGGCCT	1937745	1943738	2064048	-5993	1943828	6083
NDN	Reverse	NT_026446.12	TGGTCATGGAGACCC	375576	367276	365353	-8300	367276	-8300
NET-7	Forward	NT_008583.15	AGGTCATTGTGACTC	19756146	19762378	19818571	-6232	19762378	6232
NOTCH2	Reverse	NT_004754.14	AAGTCAAAGTGACCT	4522566	4527272	4369060	4706	4527158	4592
NR4A1	Forward	NT_029419.10	TGTTCACTCTGACCT	14584280	14580802	14596591	3478	14588497	4217
NR4A1	Forward	NT_029419.10	TGTTCACTCTGACCT	14584280	14580802	14596591	3478	14580802	-3478
NUCB2	Forward	NT_009237.15	GGGTTGATTTGACCC	8691159	8682991	8772625	8168	8699416	8257
P29	Reverse	NT_077383.2	AGGCCAGCCTGACCA	455035	448281	438479	-6754	448281	-6754
P29	Reverse	NT_077383.2	AGGTCAATCTGACCT	443903	448281	438479	4378	448281	4378
PARVA	Forward	NT_009237.15	AGGTCTTTATGACCT	3801878	3800177	3953449	1701	3800207	-1671
PDE2A	Reverse	NT_033927.5	AGGTTGGACTGACCC	2590783	2584492	2486215	-6291	2584441	-6342
PEN2	Forward	NT_011109.15	AGGTCAGCCTGGCCA	8495169	8504712	8506629	-9543	8504712	9543
PEN2	Forward	NT_011109.15	GGGTCAGGGCGCCCC	8496408	8504712	8506629	-8304	8504712	8304
PEN2	Forward	NT_011109.15	AGGTCATTCTGAGCA	8496931	8504712	8506629	-7781	8504712	7781
PHF15	Forward	NT_034772.4	GGATCAGACTGACCT	36319811	36327477	36330185	-7666	36327477	7666
PINK1	Forward	NT_004610.15	AGGTCCAGCTGACCA	1757794	1763198	1781253	-5404	1763198	5404
PLA1A	Forward	NT_005612.13	GGGTCGGGCTAACCC	25717113	25715899	25747810	1214	25715899	-1214
PLAT	Reverse	NT_008251.13	GGGCCAAACTGACCT	4111703	4112532	4080067	829	4112506	803
PNMT	Forward	NT_010755.13	GGGTCACCTTTACCA	1551947	1548550	1551020	3397	1549002	-2945
PPP3CA	Reverse	NT_016354.15	AGGTCACAGTGAGCC	26769551	26763057	26439291	-6494	26763057	-6494
PPP3CA	Reverse	NT_016354.15	AGGTCCATGTGACCA	26766629	26763057	26439291	-3572	26763057	-3572
RAB27B	Forward	NT_025028.13	TGGTCAAAGTGGCCT	284457	286572	351396	-2115	286704	2247
RAB27B	Forward	NT_025028.13	GGGCCAACTCGACCT	286995	286572	351396	423	286704	-291
RARA	Forward	NT_010755.13	GTGTCACCGTGACCC	2201465	2188168	2236616	13297	2210092	8627
RARRES3	Forward	NT_033903.5	AGCTCAACTTGACCC	8406666	8405547	8415524	1119	8405547	-1119
RIPK3	Reverse	NT_026437.10	GGGTCACTGCAACCT	4735031	4729349	4725360	-5682	4729160	-5871
RNASE4	Forward	NT_026437.10	TGGTCACTGTGACTC	1074689	1072500	1088885	2189	1072891	-1798
RNF123	Forward	NT_006014.14	GAGTCAGGATGACCC	856534	842008	874034	14526	854885	-1649
RPL3	Reverse	NT_011520.9	AGCTCAAGACGACCT	19033948	19025445	19017944	-8503	19024682	-9266
RPL35A	Forward	NT_078006.1	TGGTCAGACTGGCCT	62972	68368	74796	-5396	68368	5396
RPLP1	Forward	NT_010194.15	TGGGCACCCTGACCC	40535013	40534532	40537910	481	40534532	-481
RPS6KA2	Reverse	NT_007422.12	AGGTCAGAATGTCCT	9329356	9563340	9112060	233984	9328070	-1286
RPS6KA2	Reverse	NT_007422.12	CGGTCACTGAGACCT	9324553	9563340	9112060	238787	9328070	3517
SAP130	Reverse	NT_005079.12	AGGTTGCAGTGACCC	1853318	1847118	1760246	-6200	1846316	-7002
SAP130	Reverse	NT_005079.12	AGGTCACTGCAACCT	1841922	1847118	1760246	5196	1846316	4394
SFPQ	Reverse	NT_004511.15	AGGTCACTATGCCCA	5448125	5440286	5423533	-7839	5440286	-7839
SH3BGR	Forward	NT_011512.8	AGGTCACCTCGGCCC	26478205	26478617	26548269	-412	26484656	6451
SH3BGR	Forward	NT_011512.8	AGGTCAGTGTGGCCT	26478653	26478617	26548269	36	26484656	6003
SH3BGR	Forward	NT_011512.8	ATGTCACAGTGACCA	26485415	26478617	26548269	6798	26484656	-759
SH3GLB2	Reverse	NT_008470.15	AGGTCGGCCTGATCT	33620948	33613237	33592709	-7711	33613214	-7734
SLC25A1	Reverse	NT_011519.10	GGGTCACACTGTCCT	2322126	2318435	2315245	-3691	2318435	-3691
SLIT3	Reverse	NT_030059.10	AGGTGGCAGTGACCC	17393626	17384241	17196354	-9385	17384221	-9405
SNRPA	Forward	NT_011109.15	AGGTCGCAGTGAGCT	13527412	13524996	13539510	2416	13525412	-2000
SREBF1	Reverse	NT_010718.13	TGCTCAGCATGACCC	16588521	16579431	16553801	-9090	16579431	-9090
SREBF1	Reverse	NT_010718.13	GGGTCATGCAGACCT	16584077	16579431	16553801	-4646	16579431	-4646
SREBF1	Reverse	NT_010718.13	GGCTCACTGCGACCT	16581310	16579431	16553801	-1879	16579431	-1879
SRPR	Reverse	NT_033899.5	AGGTTGGTTTGACCC	29688481	29682069	29676079	-6412	29681996	-6485
SRPR	Reverse	NT_033899.5	TGGTTAAGATGACCT	29688349	29682069	29676079	-6280	29681996	-6353
SRPR	Reverse	NT_033899.5	AGATCACTTTGACCC	29679588	29682069	29676079	2481	29681996	2408
SSPN	Forward	NT_009714.15	TGTTCAGGATGACCT	19098766	19107247	19144862	-8481	19107496	8730
STARD10	Reverse	NT_033927.5	TGGTCAGGCTGATCT	2702334	2703725	2664804	1391	2703320	986
STEAP	Forward	NT_007933.12	GGGACAAACTGACCA	15014840	15017905	15028356	-3065	15017905	3065
SYTL4	Reverse	NT_011651.13	TGGACATCATGACCT	23235448	23227674	23170057	-7774	23227064	-8384
TFF1	Reverse	NT_030188.2	TGGCCACCGTGACCT	536362	535970	531717	-392	535970	-392
TJP3	Forward	NT_011255.13	GGGTCATAGTGGCCC	3669203	3648343	3690808	20860	3668374	-829
TJP3	Forward	NT_011255.13	AGGTTGCAGTGACCT	3671565	3648343	3690808	23222	3668374	-3191
TP53BP1	Reverse	NT_010194.15	AGGCCAGCCTGACCA	14594937	14592347	14489018	-2590	14592347	-2590
TP53BP1	Reverse	NT_010194.15	AGGTCATTCTGTCCC	14592197	14592347	14489018	150	14592347	150
TPBG	Forward	NT_007299.12	TTGTCAAATTGACCC	20890061	20893710	20896817	-3649	20894766	4705
TPT1	Reverse	NT_024524.12	TGATCATTCTGACCC	14493357	14489838	14485498	-3519	14489788	-3569
TRIM38	Forward	NT_007592.13	AGGTCATAAAGACCT	16813832	16821314	16843609	-7482	16821528	7696
TRIM38	Forward	NT_007592.13	TGGTCATATTGAACT	16816962	16821314	16843609	-4352	16821528	4566
TSPAN-1	Forward	NT_004852.15	AGGTCATTTCCACCT	2976094	2980042	2990896	-3948	2985478	9384
TSPAN-1	Forward	NT_004852.15	TGGTCTGAATGACCC	2984504	2980042	2990896	4462	2985478	974
TUBGCP2	Reverse	NT_017795.15	AGGTCGACAGGACCC	277413	281420	248715	4007	272063	-5350
USP47	Reverse	NT_007592.13	AGTTCATTCTGACCC	32693115	32685964	32671849	-7151	32685964	-7151
USP47	Reverse	NT_007592.13	AGATCAGCCTGACCC	32681244	32685964	32671849	4720	32685964	4720
WDTC1	Forward	NT_037485.3	GGGTCAGATGGACCT	1671630	1672368	1746262	-738	1672368	738
WWP1	Forward	NT_008046.13	AGGTCATGATAACCA	600987	573103	698022	27884	599310	-1677
XBP1	Reverse	NT_011520.9	CGGTCAGGGAGACCC	8591539	8587129	8581118	-4410	8587129	-4410
ZFYVE16	Forward	NT_006713.13	GGCTCACTGTGACCT	9094554	9095975	9167304	-1421	9096024	1470
ZNF179	Forward	NT_030843.6	TGGTCACCCTGACTC	170858	174810	180873	-3952	174924	4066
ZNF38	Forward	NT_007933.12	AGGTCATACTGACAG	24886807	24880974	24896244	5833	24888117	1310
ZNF38	Forward	NT_007933.12	ATGTCACCATGACCC	24879209	24880974	24896244	-1765	24888117	8908
ZNF481	Reverse	NT_008470.15	GGGTCAAGATGACTC	27513926	27506076	27500468	-7850	27504952	-8974
ZNF83	Reverse	NT_011109.15	AGGTCAGCCTGGCCA	25417049	25461976	25365546	44927	25409828	-7221
