# Supplementary material for: Gene expression signature of estrogen receptor α status in breast cancer
Source: BMC Genomics. 2005 Mar 11;6:37. doi: 10.1186/1471-2164-6-37 (PMC555753; doi:10.1186/1471-2164-6-37)
Supplement: Additional File 4 — Cross-platform comparison of the up-modulated transcripts in ERα (+) breast carcinomas. [file 1471-2164-6-37-S4.xls]

## Sheet: Abba et al., 2004
Additional file 4: Cross-platform comparison of the up-modulated transcripts in ER (+) breast carcinomas.
Gene Symbol	SAGE	Oligonuc. Microarray	cDNA microarray	LocusLink ID	Description
ESR1	*	*	*	2099	estrogen receptor 1
GATA3	*	*	*	2625	GATA binding protein 3
HSD17B4	*	*	*	3295	hydroxysteroid (17-beta) dehydrogenase 4
MUC1	*	*	*	4582	mucin 1, transmembrane
MYB	*	*	*	4602	v-myb myeloblastosis viral oncogene homolog (avian)
TGFB3	*	*	*	7043	transforming growth factor, beta 3
XBP1	*	*	*	7494	X-box binding protein 1
BTG2	*	*	*	7832	BTG family, member 2
STARD10	*	*	*	10809	START domain containing 10
RAB31	*	*	*	11031	RAB31, member RAS oncogene family
KIAA0089	*	*	*	23171	KIAA0089 protein
ABCA3	*	*		21	ATP-binding cassette, sub-family A (ABC1), member 3
AGR2	*	*		10551	anterior gradient 2 homolog (Xenopus laevis)
ALCAM	*	*		214	activated leukocyte cell adhesion molecule
ANXA9	*	*		8416	annexin A9
AR	*	*		367	androgen receptor (dihydrotestosterone receptor; testicular feminization; spinal and bulbar muscular atrophy; Kennedy disease)
AZGP1	*	*		563	alpha-2-glycoprotein 1, zinc
BAI2	*	*		576	brain-specific angiogenesis inhibitor 2
BBC3	*	*		27113	BCL2 binding component 3
BMPR1B	*	*		658	bone morphogenetic protein receptor, type IB
C14orf168	*	*		83544	chromosome 14 open reading frame 168
C1orf21	*	*		81563	chromosome 1 open reading frame 21
C20orf103	*	*		24141	chromosome 20 open reading frame 103
HSMNP1	*	*		55861	chromosome 20 open reading frame 35
C4A	*	*		720	complement component 4A
CaMKIINalpha	*	*		55450	calcium/calmodulin-dependent protein kinase II
CCND1	*	*		595	cyclin D1 (PRAD1: parathyroid adenomatosis 1)
CELSR2	*	*		1952	cadherin, EGF LAG seven-pass G-type receptor 2 (flamingo homolog, Drosophila)
CGI-111	*	*		51015	CGI-111 protein
CHAD	*	*		1101	chondroadherin
CRIM1	*	*		51232	cysteine-rich motor neuron 1
CRIP2	*	*		1397	cysteine-rich protein 2
CROT	*	*		54677	carnitine O-octanoyltransferase
CSNK1A1	*	*		1452	casein kinase 1, alpha 1
CYB5R1	*	*		51706	cytochrome b5 reductase 1 (B5R.1)
CYBRD1	*	*		79901	cytochrome b reductase 1
DACH	*	*		1602	dachshund homolog (Drosophila)
DKFZP564D172	*	*		83989	hypothetical protein DKFZp564D172
DLG3	*	*		1741	discs, large homolog 3 (neuroendocrine-dlg, Drosophila)
DP1L1	*	*		92840	polyposis locus protein 1-like 1
DUSP4	*	*		1846	dual specificity phosphatase 4
ECM1	*	*		1893	extracellular matrix protein 1
EEF1A2	*	*		1917	eukaryotic translation elongation factor 1 alpha 2
EVL	*	*		51466	Enah/Vasp-like
FBP1	*	*		2203	fructose-1,6-bisphosphatase 1
FER1L3	*	*		26509	fer-1-like 3, myoferlin (C. elegans)
FGD3	*	*		89846	FGD1 family, member 3
FLJ21174	*	*		79921	hypothetical protein FLJ21174
ZNF552	*	*		79818	hypothetical protein FLJ21603
FLJ22386	*	*		79641	leucine zipper domain protein
FLJ90798	*	*		219654	hypothetical protein FLJ90798
FOXA1	*	*		3169	forkhead box A1
GJA1	*	*		2697	gap junction protein, alpha 1, 43kDa (connexin 43)
GLUL	*	*		2752	glutamate-ammonia ligase (glutamine synthase)
GSTZ1	*	*		2954	glutathione transferase zeta 1 (maleylacetoacetate isomerase)
HDGFRP3	*	*		50810	hepatoma-derived growth factor, related protein 3
HIST1H2BD	*	*		3017	histone 1, H2bd
HSPB1	*	*		3315	heat shock 27kDa protein 1
IGFBP4	*	*		3487	insulin-like growth factor binding protein 4
IRX5	*	*		10265	iroquois homeobox protein 5
ITGBL1	*	*		9358	integrin, beta-like 1 (with EGF-like repeat domains)
JDP1	*	*		56521	J domain containing protein 1
KCTD3	*	*		51133	potassium channel tetramerisation domain containing 3
KIAA0882	*	*		23158	KIAA0882 protein
KIAA1143	*	*		57456	KIAA1143 protein
KIF12	*	*		113220	kinesin family member 12
KRT18	*	*		3875	keratin 18
LOC123169	*	*		123169	senescence downregulated leo1-like
LOC159090	*	*		159090	similar to hypothetical protein MGC17347
LRIG1	*	*		26018	leucine-rich repeats and immunoglobulin-like domains 1
LRP2	*	*		4036	low density lipoprotein-related protein 2
MGC11242	*	*		79170	hypothetical protein MGC11242
MGC15737	*	*		85012	hypothetical protein MGC15737
MGC18216	*	*		145815	hypothetical protein MGC18216
SUSD3	*	*		203328	sushi domain containing 3
MGC4251	*	*		84336	hypothetical protein MGC4251
MGC7036	*	*		196383	hypothetical protein MGC7036
MIPEP	*	*		4285	mitochondrial intermediate peptidase
MYLIP	*	*		29116	myosin regulatory light chain interacting protein
NAT1	*	*		9	N-acetyltransferase 1 (arylamine N-acetyltransferase)
NAV1	*	*		89796	neuron navigator 1
NEIL1	*	*		79661	nei endonuclease VIII-like 1 (E. coli)
NET-7	*	*		23555	transmembrane 4 superfamily member tetraspan NET-7
NTN4	*	*		59277	netrin 4
OIP106	*	*		22906	OGT(O-Glc-NAc transferase)-interacting protein 106 KDa
PHF15	*	*		23338	PHD finger protein 15
PINK1	*	*		65018	PTEN induced putative kinase 1
PLAT	*	*		5327	plasminogen activator, tissue
PRKAR2B	*	*		5577	protein kinase, cAMP-dependent, regulatory, type II, beta
PURA	*	*		5813	purine-rich element binding protein A
QDPR	*	*		5860	quinoid dihydropteridine reductase
RARA	*	*		5914	retinoic acid receptor, alpha
RARRES3	*	*		5920	retinoic acid receptor responder (tazarotene induced) 3
RNASE4	*	*		6038	ribonuclease, RNase A family, 4
RNF123	*	*		63891	ring finger protein 123
RPLP1	*	*		6176	ribosomal protein, large, P1
SCUBE2	*	*		57758	signal peptide, CUB domain, EGF-like 2
SEC14L2	*	*		23541	SEC14-like 2 (S. cerevisiae)
SH3BGRL	*	*		6451	SH3 domain binding glutamic acid-rich protein like
SPARCL1	*	*		8404	SPARC-like 1 (mast9, hevin)
SREBF1	*	*		6720	sterol regulatory element binding transcription factor 1
SSBP2	*	*		23635	single-stranded DNA binding protein 2
SULF2	*	*		55959	sulfatase 2
SYTL4	*	*		94121	synaptotagmin-like 4 (granuphilin-a)
TCEAL1	*	*		9338	transcription elongation factor A (SII)-like 1
TFF1	*	*		7031	trefoil factor 1 (breast cancer, estrogen-inducible sequence expressed in)
THBS4	*	*		7060	thrombospondin 4
TJP3	*	*		27134	tight junction protein 3 (zona occludens 3)
NET-6	*	*		27075	transmembrane 4 superfamily member 13
TPBG	*	*		7162	trophoblast glycoprotein
TRAF5	*	*		7188	TNF receptor-associated factor 5
TSPAN-1	*	*		10103	tetraspan 1
UGCG	*	*		7357	UDP-glucose ceramide glucosyltransferase
VAV3	*	*		10451	vav 3 oncogene
CACNA2D2	*		*	9254	calcium channel, voltage-dependent, alpha 2/delta subunit 2
DCTD	*		*	1635	dCMP deaminase
DHX34	*		*	9704	DEAH (Asp-Glu-Ala-His) box polypeptide 34
DPP6	*		*	1804	dipeptidylpeptidase 6
FCGRT	*		*	2217	Fc fragment of IgG, receptor, transporter, alpha
LAT	*		*	27040	linker for activation of T cells
PPP2CA	*		*	5515	protein phosphatase 2 (formerly 2A), catalytic subunit, alpha isoform
RGS5	*		*	8490	regulator of G-protein signalling 5
SEC24C	*		*	9632	SEC24 related gene family, member C (S. cerevisiae)
SEMA3C	*		*	10512	sema domain, immunoglobulin domain (Ig), short basic domain, secreted, (semaphorin) 3C
SIAT7B	*		*	10610	sialyltransferase 7 ((alpha-N-acetylneuraminyl-2,3-beta-galactosyl-1,3)-N-acetyl galactosaminide
TAF1C	*		*	9013	TATA box binding protein (TBP)-associated factor, RNA polymerase I, C, 110kDa
WWP1	*		*	11059	WW domain-containing protein 1
XPA	*		*	7507	xeroderma pigmentosum, complementation group A
ABCD3		*	*	5825	ATP-binding cassette, sub-family D (ALD), member 3
ACADSB		*	*	36	acyl-Coenzyme A dehydrogenase, short/branched chain
AIG1		*	*	51390	androgen-induced 1
APM2		*	*	10974	adipose specific 2
ASAH1		*	*	427	N-acylsphingosine amidohydrolase (acid ceramidase) 1
BCL2		*	*	596	B-cell CLL/lymphoma 2
BHLHB2		*	*	8553	basic helix-loop-helix domain containing, class B, 2
BTF3		*	*	689	basic transcription factor 3
C14orf117		*	*	55516	chromosome 14 open reading frame 117
C18orf1		*	*	753	chromosome 18 open reading frame 1
C4B		*	*	721	complement component 4B
CCNG2		*	*	901	cyclin G2
CREBBP		*	*	1387	CREB binding protein (Rubinstein-Taybi syndrome)
EMP2		*	*	2013	epithelial membrane protein 2
FLNB		*	*	2317	filamin B, beta (actin binding protein 278)
FUT8		*	*	2530	fucosyltransferase 8 (alpha (1,6) fucosyltransferase)
GLUD1		*	*	2746	glutamate dehydrogenase 1
GSTM3		*	*	2947	glutathione S-transferase M3 (brain)
H2AV		*	*	94239	histone H2A.F/Z variant
HMGCL		*	*	3155	3-hydroxymethyl-3-methylglutaryl-Coenzyme A lyase (hydroxymethylglutaricaciduria)
HNRPA1		*	*	3178	heterogeneous nuclear ribonucleoprotein A1
HRASLS3		*	*	11145	HRAS-like suppressor 3
HSPA1A		*	*	3303	heat shock 70kDa protein 1A
IL6ST		*	*	3572	interleukin 6 signal transducer (gp130, oncostatin M receptor)
IMPACT		*	*	55364	hypothetical protein IMPACT
IRS1		*	*	3667	insulin receptor substrate 1
ITGB5		*	*	3693	integrin, beta 5
KIAA0232		*	*	9778	KIAA0232 gene product
KIAA1522		*	*	57648	KIAA1522 protein
LRBA		*	*	987	LPS-responsive vesicle trafficking, beach and anchor containing
LRRC17		*	*	10234	leucine rich repeat containing 17
MCP		*	*	4179	membrane cofactor protein (CD46, trophoblast-lymphocyte cross-reactive antigen)
MORF4L2		*	*	9643	mortality factor 4 like 2
MPP7		*	*	143098	membrane protein, palmitoylated 7 (MAGUK p55 subfamily member 7)
MYO6		*	*	4646	myosin VI
NPY1R		*	*	4886	neuropeptide Y receptor Y1
NSF		*	*	4905	N-ethylmaleimide-sensitive factor
PDCD4		*	*	27250	programmed cell death 4 (neoplastic transformation inhibitor)
PIGT		*	*	51604	phosphatidylinositol glycan, class T
PPP2R5A		*	*	5525	protein phosphatase 2, regulatory subunit B (B56), alpha isoform
PRKAR1A		*	*	5573	protein kinase, cAMP-dependent, regulatory, type I, alpha (tissue specific extinguisher 1)
PTP4A2		*	*	8073	protein tyrosine phosphatase type IVA, member 2
PTPRT		*	*	11122	protein tyrosine phosphatase, receptor type, T
QP-C		*	*	27089	low molecular mass ubiquinone-binding protein (9.5kD)
RASA1		*	*	5921	RAS p21 protein activator (GTPase activating protein) 1
SDC4		*	*	6385	syndecan 4 (amphiglycan, ryudocan)
ShrmL		*	*	57619	Shroom-related protein
SIAH2		*	*	6478	seven in absentia homolog 2 (Drosophila)
SLC39A6		*	*	25800	solute carrier family 39 (zinc transporter), member 6
SLC9A3R1		*	*	9368	solute carrier family 9 (sodium/hydrogen exchanger), isoform 3 regulatory factor 1
SNX1		*	*	6642	sorting nexin 1
STATIP1		*	*	55250	signal transducer and activator of transcription 3 interacting protein 1
STK39		*	*	27347	serine threonine kinase 39 (STE20/SPS1 homolog, yeast)
TFF3		*	*	7033	trefoil factor 3 (intestinal)
WFDC2		*	*	10406	WAP four-disulfide core domain 2
* Transcript up-modulated in ER (+) breast cancer in one specific platform.
